# Supplementary material for: Gene expression profiling of microglia infected by a highly neurovirulent murine leukemia virus: implications for neuropathogenesis
Source: Retrovirology. 2006 May 12;3:26. doi: 10.1186/1742-4690-3-26 (PMC1475625; doi:10.1186/1742-4690-3-26)
Supplement: Additional File 1 — A summary file with normalized signal intensities for all the probes sets represented on the Affymetrix 430A arrays for each experimental condition are provided as a Microsoft Excel file. In addition, all Affymetrix Cel intensity files and dChip normalized array files are archived at the European Molecular Biology Laboratory, European Bioinformatics Institute, accession number E-MEXP-459. [file 1742-4690-3-26-S1.xls]

Reporter Identifier	Mock MBEI mean expression value (MockSample001Mg)(MockSample002Mg)(MockSample003Mg)(MockSample004Mg)(MockSample005Mg)	StdError Mock MBEI mean expression value (MockSample001Mg)(MockSample002Mg)(MockSample003Mg)(MockSample004Mg)(MockSample005Mg)	Fr57E MBEI mean expression value (Fr57ESample001Mg)(Fr57ESample002Mg)(Fr57ESample003Mg)(Fr57ESample004Mg)(Fr57ESample005Mg)	StdError Fr57E MBEI mean expression value  (Fr57ESample001Mg)(Fr57ESample002Mg)(Fr57ESample003Mg)(Fr57ESample004Mg)(Fr57ESample005Mg)	FrCasE MBEI mean expression value (FrCasESample001Mg)(FrCasESample002Mg)(FrCasESample003Mg)(FrCasESample004Mg)(FrCasESample005Mg)	StdError FrCasE MBEI mean expression value (FrCasESample001Mg)(FrCasESample002Mg)(FrCasESample003Mg)(FrCasESample004Mg)(FrCasESample005Mg)	fold change Mock_vs_Fr57E  (MockSample001Mg)(MockSample002Mg)(MockSample003Mg)(MockSample004Mg)(MockSample005Mg)vs(Fr57ESample001Mg)(Fr57ESample002Mg)(Fr57ESample003Mg)(Fr57ESample004Mg)(Fr57ESample005Mg)	paired p-value Mock_vs_Fr57E (MockSample001Mg)(MockSample002Mg)(MockSample003Mg)(MockSample004Mg)(MockSample005Mg)vs(Fr57ESample001Mg)(Fr57ESample002Mg)(Fr57ESample003Mg)(Fr57ESample004Mg)(Fr57ESample005Mg)	fold change Mock_vs_FrCasE (MockSample001Mg)(MockSample002Mg)(MockSample003Mg)(MockSample004Mg)(MockSample005Mg)vs(FrCasESample001Mg)(FrCasESample002Mg)(FrCasESample003Mg)(FrCasESample004Mg)(FrCasESample005Mg)	 paired p-value Mock_vs_FrCasE (MockSample001Mg)(MockSample002Mg)(MockSample003Mg)(MockSample004Mg)(MockSample005Mg)vs(FrCasESample001Mg)(FrCasESample002Mg)(FrCasESample003Mg)(FrCasESample004Mg)(FrCasESample005Mg)	fold change Fr57E_vs_FrCasE (Fr57ESample001Mg)(Fr57ESample002Mg)(Fr57ESample003Mg)(Fr57ESample004Mg)(Fr57ESample005Mg)vs(FrCasESample001Mg)(FrCasESample002Mg)(FrCasESample003Mg)(FrCasESample004Mg)(FrCasESample005Mg)	paired p-value Fr57E_vs_FrCasE (Fr57ESample001Mg)(Fr57ESample002Mg)(Fr57ESample003Mg)(Fr57ESample004Mg)(Fr57ESample005Mg)vs(FrCasESample001Mg)(FrCasESample002Mg)(FrCasESample003Mg)(FrCasESample004Mg)(FrCasESample005Mg)	gene name	Accession number
AFFX-BioB-5_at	214.19	35.66	274.68	49.75	228.64	36.66	1.28	0.358434	1.07	0.697434	-1.2	0.484282		
AFFX-BioB-M_at	257.46	57.14	340.5	58.59	264.42	51.34	1.32	0.335565	1.03	0.885993	-1.29	0.33141		
AFFX-BioB-3_at	230.4	32.76	294.85	39.45	241.42	25.97	1.28	0.298236	1.05	0.722512	-1.22	0.313331		
AFFX-BioC-5_at	344.35	61.58	440.99	75.07	357.76	36.61	1.28	0.413988	1.04	0.806287	-1.23	0.404895		
AFFX-BioC-3_at	396.75	63.11	492.19	66.31	426.55	47.45	1.24	0.380664	1.08	0.654293	-1.15	0.475736		
AFFX-BioDn-5_at	465.75	78.65	545.07	91.95	458.19	52.23	1.17	0.571861	-1.02	0.933761	-1.19	0.460879		
AFFX-BioDn-3_at	1427.51	243.99	1562.2	218.83	1452.37	183.31	1.09	0.677082	1.02	0.905419	-1.08	0.634987		
AFFX-CreX-5_at	3058.44	383	3335.88	361.47	3185.31	351.16	1.09	0.573883	1.04	0.768019	-1.05	0.679167		
AFFX-CreX-3_at	3468.74	350.34	3894.2	320.14	3840.62	355.47	1.12	0.413714	1.11	0.490922	-1.01	0.801429		
AFFX-DapX-5_at	31.74	4.37	28.42	3.24	31.44	3.73	-1.12	0.572399	-1.01	0.949262	1.11	0.485314		
AFFX-DapX-M_at	22.84	2.2	23.37	1.93	18.45	2.98	1.02	0.795572	-1.24	0.435084	-1.27	0.304516		
AFFX-DapX-3_at	10.99	2.47	12.52	2.88	12.78	2.12	1.14	0.640971	1.16	0.618047	1.02	0.883891		
AFFX-LysX-5_at	24.89	2.94	21.7	3.69	24.27	5.62	-1.15	0.493662	-1.03	0.895682	1.12	0.487989		
AFFX-LysX-M_at	115.86	7.41	129.13	8.2	113.22	5.08	1.11	0.394394	-1.02	0.734007	-1.14	0.074386		
AFFX-LysX-3_at	40.94	3.95	33.46	3.24	32.89	2.78	-1.22	0.268189	-1.24	0.206252	-1.02	0.967235		
AFFX-PheX-5_at	48.74	5.3	39.15	3.45	36.78	4.28	-1.24	0.10214	-1.33	0.107998	-1.06	0.541952
AFFX-PheX-M_at	219.52	31.09	184.83	15.64	191.89	14.61	-1.19	0.411019	-1.14	0.437475	1.04	0.584565
AFFX-PheX-3_at	61.62	6.67	64.69	6.85	62.44	5.17	1.05	0.77769	1.01	0.964978	-1.04	0.733122
AFFX-ThrX-5_at	32.82	4.52	26.11	6.32	31.89	5.99	-1.26	0.365611	-1.03	0.995886	1.22	0.455515
AFFX-ThrX-M_at	11.98	1.69	10.59	2.9	13.29	2.27	-1.13	0.627065	1.11	0.624617	1.26	0.493579
AFFX-ThrX-3_at	103.71	13.12	98.05	10.41	93.16	9.96	-1.06	0.727937	-1.11	0.600186	-1.05	0.821458
AFFX-TrpnX-5_at	66.33	9.29	57.69	7.73	58.77	7.47	-1.15	0.298539	-1.13	0.35865	1.02	0.875092
AFFX-TrpnX-M_at	51.42	6.67	51.78	5.23	54.4	6.93	1.01	0.977248	1.06	0.779881	1.05	0.564222
AFFX-TrpnX-3_at	63.9	5.68	66	5.65	65.5	6.98	1.03	0.789871	1.03	0.862424	-1.01	0.968411
AFFX-r2-Ec-bioB-5_at	263.69	47.27	311.4	49.96	262.92	31.54	1.18	0.541346	-1	0.987415	-1.18	0.446898
AFFX-r2-Ec-bioB-M_at	191.43	37.9	243.33	44.44	201.03	32.08	1.27	0.436904	1.05	0.814156	-1.21	0.453114
AFFX-r2-Ec-bioB-3_at	168.35	27.61	207.56	30.87	181.53	24.09	1.23	0.37708	1.08	0.586315	-1.14	0.505064
AFFX-r2-Ec-bioC-5_at	360.5	60.77	449.91	81.13	375.82	35.11	1.25	0.470881	1.04	0.827705	-1.2	0.462433
AFFX-r2-Ec-bioC-3_at	552.86	103.16	638.11	99.12	568.33	78.2	1.15	0.586028	1.03	0.895297	-1.12	0.607138
AFFX-r2-Ec-bioD-5_at	1543.53	242.59	1643.23	238.39	1558.69	176.22	1.06	0.763774	1.01	0.949624	-1.05	0.741801
AFFX-r2-Ec-bioD-3_at	1288.04	179.64	1370.04	188.32	1301.82	145.53	1.06	0.774369	1.01	0.941717	-1.05	0.788668
AFFX-r2-P1-cre-5_at	4265.7	470.76	4505.28	443.85	4476.53	395.63	1.06	0.676898	1.05	0.69862	-1.01	0.956567
AFFX-r2-P1-cre-3_at	4904.25	399.43	5216.28	511.09	5170.36	395.01	1.06	0.608131	1.05	0.589239	-1.01	0.935319
AFFX-r2-Bs-dap-5_at	12.25	3.34	17.12	3.38	16.18	5.13	1.4	0.400552	1.32	0.584393	-1.06	0.768626
AFFX-r2-Bs-dap-M_at	3.8	3.26	7.6	2.68	6.11	3.03	2	0.45264	1.61	0.649425	-1.24	0.709394
AFFX-r2-Bs-dap-3_at	5.98	2.46	6.75	2.93	6.72	2.99	1.13	0.835389	1.12	0.869735	-1.01	0.924218
AFFX-r2-Bs-lys-5_at	9.93	2.44	6.16	1.41	5.83	1.9	-1.61	0.293045	-1.7	0.278508	-1.06	0.870898
AFFX-r2-Bs-lys-M_at	10.39	2.55	9.25	2.57	9.89	2.23	-1.12	0.726139	-1.05	0.950163	1.07	0.82219
AFFX-r2-Bs-lys-3_at	37.84	4.79	42.62	4.49	33.68	5.57	1.13	0.558853	-1.12	0.571845	-1.27	0.201641
AFFX-r2-Bs-phe-5_at	5.84	1.99	2.24	3.36	3.83	1.99	-2.61	0.224636	-1.52	0.477038	1.71	0.657419
AFFX-r2-Bs-phe-M_at	17.63	2.87	10.31	3.07	16.15	2.47	-1.71	0.208053	-1.09	0.763183	1.57	0.159017
AFFX-r2-Bs-phe-3_at	33.45	4.36	36.37	4.95	39.54	8.9	1.09	0.645394	1.18	0.512742	1.09	0.796653
AFFX-r2-Bs-thr-3_s_at	13.81	4.16	18.88	4.99	21.71	3.55	1.37	0.38686	1.57	0.12132	1.15	0.548274
AFFX-r2-Bs-thr-M_s_at	29.88	5.99	23.92	6.76	21.01	5.5	-1.25	0.477113	-1.42	0.279532	-1.14	0.605662
AFFX-r2-Bs-thr-5_s_at	43.3	6.08	43.86	4.29	44.21	4.85	1.01	0.929177	1.02	0.905942	1.01	0.879444
AFFX-b-ActinMur/M12481_5_at	2522	756.72	2485.78	699.44	2913.01	817.22	-1.01	0.945575	1.16	0.401152	1.17	0.356708
AFFX-b-ActinMur/M12481_M_at	2337.96	681.55	2315.15	618.01	2852.36	789.34	-1.01	0.959583	1.22	0.217387	1.23	0.174287
AFFX-b-ActinMur/M12481_3_at	3724.37	808.8	3707.35	588.15	4185.45	625.54	-1	0.980585	1.12	0.470455	1.13	0.153317
AFFX-GapdhMur/M32599_5_at	3024.58	727.54	3020.18	678.78	3332.78	701.32	-1	0.994629	1.1	0.672117	1.1	0.128216
AFFX-GapdhMur/M32599_M_at	3093.9	644.33	3171.64	524.85	3483.54	515.13	1.03	0.905302	1.13	0.542187	1.1	0.199861
AFFX-GapdhMur/M32599_3_at	2933.12	418.76	3088	313.33	3259.26	293.67	1.05	0.728422	1.11	0.449308	1.06	0.305827
AFFX-TransRecMur/X57349_5_at	34.56	5.6	33.96	5.2	34.36	6.15	-1.02	0.87831	-1.01	0.999302	1.01	0.788464
AFFX-TransRecMur/X57349_M_at	41.49	5.67	45.37	5.61	39.51	3.48	1.09	0.695384	-1.05	0.839232	-1.15	0.396507
AFFX-TransRecMur/X57349_3_at	167.15	17.96	164.09	12.99	175.51	13.41	-1.02	0.892784	1.05	0.598046	1.07	0.262172
AFFX-PyruCarbMur/L09192_5_at	35.58	3.73	34.9	5.05	36.19	5.08	-1.02	0.838768	1.02	0.934133	1.04	0.81793
AFFX-PyruCarbMur/L09192_MA_at	241.33	14.43	244.06	12.79	254.64	16.51	1.01	0.882549	1.06	0.471927	1.04	0.565753
AFFX-PyruCarbMur/L09192_MB_at	460.29	21.14	435.11	30.57	418.61	20.92	-1.06	0.65171	-1.1	0.254306	-1.04	0.616043
AFFX-PyruCarbMur/L09192_3_at	106.88	16.59	91.05	14.68	92.37	12.75	-1.17	0.438212	-1.16	0.482999	1.01	0.969061
AFFX-18SRNAMur/X00686_5_at	93.44	23.9	143.11	46.98	118.48	48.06	1.53	0.125567	1.27	0.3972	-1.21	0.055876
AFFX-18SRNAMur/X00686_M_at	71.15	12.68	80.61	11.13	81.04	10.92	1.13	0.546691	1.14	0.515723	1.01	0.938173
AFFX-18SRNAMur/X00686_3_at	199.15	105.51	359.86	171.7	182.53	66.78	1.81	0.451537	-1.09	0.853461	-1.97	0.285154
AFFX-MUR_b2_at	336.04	32.7	361.12	36.21	347.43	37.13	1.07	0.407836	1.03	0.687181	-1.04	0.666724
AFFX-MURINE_b1_at	650.76	293.9	761.4	372.42	700.33	311.2	1.17	0.433825	1.08	0.370387	-1.09	0.519733
AFFX-MURINE_B2_at	3760.13	404.49	3878.84	330.59	3962.2	371.56	1.03	0.462653	1.05	0.264883	1.02	0.697965		
1460633_at	200.37	9.33	206.68	35.8	224.06	38.27	1.03	0.90575	1.12	0.615713	1.08	0.535447	"DNA segment, Chr 19, Wayne State University 55, expressed"	BC004070
1460634_at	226.94	50.16	275.81	61.66	352.44	90.07	1.22	0.468564	1.55	0.213947	1.28	0.142439	ral guanine nucleotide dissociation stimulator	NM_009058
1460716_a_at	553.26	95.28	595.51	104.03	525.61	59.09	1.08	0.519755	-1.05	0.708789	-1.13	0.30252	core binding factor beta	NM_022309
1460717_at	104.18	8.61	101.43	13.44	97.29	11.96	-1.03	0.996503	-1.07	0.670596	-1.04	0.676235	"testis-specific protein, Y-encoded-like"	AF042180
1460635_at	55.88	15.05	73.63	9.88	63.86	10.26	1.32	0.421251	1.14	0.754688	-1.15	0.603736	Fas-activated serine/threonine kinase	NM_023229
1460636_at	73.39	7.6	83.89	11.85	73.41	8.93	1.14	0.537369	1	0.880123	-1.14	0.382085	mitogen activated protein kinase kinase 2	AW553456
1415734_at	892.63	81.55	927.65	67.76	897.78	54.24	1.04	0.765135	1.01	0.975822	-1.03	0.479802	"RAB7, member RAS oncogene family"	NM_009005
1415670_at	229.77	24.27	230.92	27.57	235.9	13.05	1.01	0.941671	1.03	0.767721	1.02	0.830869	"coatomer protein complex, subunit gamma 1"	BC024686
1415735_at	563.05	80.58	540.5	32.26	614.33	53.18	-1.04	0.768085	1.09	0.422063	1.14	0.18045	damage specific DNA binding protein 1	NM_015735
1415736_at	322.5	50.53	378.42	61.34	320.59	60.94	1.17	0.49336	-1.01	0.987367	-1.18	0.27571	prefoldin 5	NM_020031
1460637_s_at	361.88	50.22	417.99	65.14	360.91	61.53	1.16	0.563775	-1	0.993022	-1.16	0.249583	prefoldin 5	NM_020031
1415713_a_at	128.73	25.1	151.75	29.15	153.9	21.21	1.18	0.531346	1.2	0.50028	1.01	0.925386	DEAD/H (Asp-Glu-Ala-Asp/His) box polypeptide 13 (RNA helicase A)	U46690
1415671_at	564.72	75.44	636.39	78.11	675.78	46.33	1.13	0.477485	1.2	0.25508	1.06	0.497347	"ATPase, H+ transporting, V0 subunit D isoform 1"	NM_013477
1415737_at	189.81	17.54	229.17	26.52	202.92	8.03	1.21	0.279724	1.07	0.454123	-1.13	0.406645	RIKEN cDNA 0610038L10 gene	NM_019437
1460638_at	163.1	18.7	142.02	20.61	148.12	15.22	-1.15	0.397379	-1.1	0.353553	1.04	0.724702	tyrosyl-tRNA synthetase	NM_134151
1415738_at	342.69	22.64	338.53	21.59	343.08	15.88	-1.01	0.849944	1	0.945535	1.01	0.877977	RIKEN cDNA 0610040B21 gene	NM_025334
1415672_at	551.49	40.17	624.3	56.51	581.64	31.82	1.13	0.329172	1.05	0.489331	-1.07	0.442369	"hypothetical protein, MNCb-1213"	NM_020585
1460639_a_at	538.38	86.44	652.27	112.15	598.65	82.72	1.21	0.257934	1.11	0.584834	-1.09	0.40156	ATX1 (antioxidant protein 1) homolog 1 (yeast)	NM_009720
1460640_at	18.43	3.34	21.27	3.45	17.09	3.77	1.15	0.46944	-1.08	0.880205	-1.24	0.323342	ATX1 (antioxidant protein 1) homolog 1 (yeast)	NM_009720
1415673_at	63.73	16.06	76.5	19.98	72.73	15.09	1.2	0.408211	1.14	0.459447	-1.05	0.793205	expressed sequence AI480570	NM_133900
1415674_a_at	216.92	22.42	233.34	21.7	211.73	10.67	1.08	0.516422	-1.02	0.81145	-1.1	0.293225	synbindin	NM_021789
1460641_a_at	100.41	26.37	102.77	22.44	112.24	20.95	1.02	0.938745	1.12	0.490667	1.09	0.584302	RIKEN cDNA 3100004P22 gene	NM_133693
1415739_at	272.45	20.98	300.96	28.72	277.39	31.19	1.1	0.408472	1.02	0.853978	-1.08	0.422779	RIKEN cDNA 3100004P22 gene	NM_133693
1415675_at	223.91	14.97	233.99	21.03	226.13	12.45	1.04	0.649826	1.01	0.999141	-1.03	0.562742	dolichol-phosphate (beta-D) mannosyltransferase 2	BC008256
1415676_a_at	563.55	76.48	619.91	76.54	603.1	49.55	1.1	0.371898	1.07	0.507387	-1.03	0.822625	"proteasome (prosome, macropain) subunit, beta type 5"	NM_011186
1460642_at	37.84	4.15	42.92	7.68	40.42	5.16	1.13	0.630821	1.07	0.724499	-1.06	0.690819	Tnf receptor associated factor 4	NM_009423
1415740_at	290.62	43.01	308.92	43.87	317.39	36.77	1.06	0.617799	1.09	0.22818	1.03	0.707253	"protease (prosome, macropain) 26S subunit, ATPase 5"	NM_008950
1415741_at	383.4	58.36	406.77	41.5	403.19	37.55	1.06	0.629876	1.05	0.725011	-1.01	0.795987	TPA regulated locus	NM_011626
1460643_at	43.03	11.76	47.25	13.85	47.07	8.67	1.1	0.84354	1.09	0.802448	-1	0.990358	eleven-nineteen lysine-rich leukemia gene	BC024894
1415702_a_at	417.57	50.36	458.94	33.61	474.5	27.08	1.1	0.531097	1.14	0.347308	1.03	0.435198	C-terminal binding protein 1	BC013702
1415742_at	257.85	49.55	305.96	49.01	308.08	38.42	1.19	0.360965	1.19	0.320008	1.01	0.964044	ancient ubiquitous protein	BC016485
1460644_at	244.73	19.56	254.93	18.66	352.74	38.66	1.04	0.568819	1.44	0.036916	1.38	0.057795	branched chain ketoacid dehydrogenase kinase	NM_009739
1415677_at	98.69	18.99	101.77	17.52	101.39	13.31	1.03	0.900814	1.03	0.926391	-1	0.939446	"DNA segment, Chr 14, ERATO Doi 484, expressed"	NM_026819
1415743_at	127.7	22.14	148.48	22.69	127.81	25.49	1.16	0.513208	1	0.993951	-1.16	0.107905	histone deacetylase 5	NM_010412
1460645_at	221.27	20.33	226.57	24.55	211.1	14.11	1.02	0.872264	-1.05	0.54259	-1.07	0.597858	"cysteine and histidine-rich domain (CHORD)-containing, zinc-binding protein 1"	NM_025844
1460646_at	128.16	12.18	128.55	9.41	122.25	6.94	1	0.936876	-1.05	0.572415	-1.05	0.52239	"casein kinase II, alpha 2, polypeptide"	NM_009974
1460647_a_at	28.94	4	39.93	6.28	28.84	8.85	1.38	0.216961	-1	0.970808	-1.38	0.228353	"nuclear receptor subfamily 2, group F, member 6"	NM_010150
1460648_at	146.78	11.54	149.63	16.9	151.22	9.57	1.02	0.924058	1.03	0.83814	1.01	0.953964	"nuclear receptor subfamily 2, group F, member 6"	NM_010150
1415744_at	367.07	29.11	371.68	32.67	355.59	17.25	1.01	0.990457	-1.03	0.714377	-1.05	0.630362	H2-K region expressed gene 2	BC022974
1415678_at	210.34	36.39	272.79	44.79	245.02	27.29	1.3	0.143032	1.16	0.469957	-1.11	0.432467	"protein phosphatase 1A, magnesium dependent, alpha isoform"	BC008595
1415745_a_at	137.79	25.7	164.86	19.39	162.07	14.39	1.2	0.387296	1.18	0.431296	-1.02	0.85058	Down syndrome critical region gene 3	NM_007834
1460649_at	123.08	28.37	155.8	26.59	163.47	26.83	1.27	0.358736	1.33	0.19076	1.05	0.70505	interleukin-1 receptor-associated kinase 1	BE949425
1415679_at	582.49	73.56	582.14	75.45	582.6	55.01	-1	0.989269	1	0.946378	1	0.942695	RIKEN cDNA 1700023M09 gene	NM_025498
1415769_at	371.63	28.85	380.39	42.46	354.52	41.14	1.02	0.892152	-1.05	0.68376	-1.07	0.469807	"gb:NM_008395.1 /DB_XREF=gi:6680475 /GEN=Itch /FEA=FLmRNA /CNT=104 /TID=Mm.8975.1 /TIER=FL+Stack /STK=44 /UG=Mm.8975 /LL=16396 /DEF=Mus musculus itchy (Itch), mRNA. /PROD=itchy /FL=gb:AF037454.1 gb:NM_008395.1"	NM_008395
1415680_at	398.92	42.55	390.79	41.43	413.31	37.6	-1.02	0.868741	1.04	0.721649	1.06	0.411061	meiotic check point regulator	NM_008569
1460650_at	151.84	72.35	131.29	83.48	141.53	69.04	-1.16	0.415994	-1.07	0.656362	1.08	0.609081	"ATPase, H+ transporting, lysosomal V0 subunit a isoform 1"	U13836
1415746_at	423.29	52.71	424.63	46.63	403.38	39.75	1	0.985242	-1.05	0.735507	-1.05	0.5612	RIKEN cDNA 1200010B10 gene	AF363690
1415681_at	210.99	31.01	246.16	34.66	231.95	18.39	1.17	0.467463	1.1	0.481432	-1.06	0.668854	"gb:NM_053164.1 /DB_XREF=gi:17298675 /GEN=Mrpl43 /FEA=FLmRNA /CNT=111 /TID=Mm.44174.1 /TIER=FL+Stack /STK=37 /UG=Mm.44174 /LL=94067 /DEF=Mus musculus mitochondrial ribosomal protein L43 (Mrpl43), mRNA. /PROD=mitochondrial ribosomal protein L43 /FL=gb:AB049657.1 gb:NM_053164.1"	NM_053164
1460651_at	102.06	8.17	97.02	7.2	97.98	9.51	-1.05	0.6214	-1.04	0.77938	1.01	0.896517	linker for activation of T cells	AF036907
1415682_at	155.59	19.24	136.71	13.46	140.74	14.15	-1.14	0.370953	-1.11	0.30526	1.03	0.797131	RAN binding protein 16	NM_023045
1460652_at	93.57	9.65	97.2	9.82	80.29	6.65	1.04	0.728586	-1.17	0.4397	-1.21	0.250754	"estrogen related receptor, alpha"	NM_007953
1460653_at	104.83	9.72	93.26	7.03	101.24	9.09	-1.12	0.347089	-1.04	0.763389	1.09	0.42662	spinocerebellar ataxia 2 homolog (human)	NM_009125
1415683_at	506.8	78.1	615.22	70.24	550.5	48.78	1.21	0.212283	1.09	0.559648	-1.12	0.270968	N-myristoyltransferase 1	BC016526
1415684_at	147.49	17.93	149.06	18.52	156.33	15.58	1.01	0.975495	1.06	0.741416	1.05	0.571466	autophagy 5-like (S. cerevisiae)	AV168389
1460718_s_at	188.89	59.85	225.28	50.9	256.49	38.87	1.19	0.499621	1.36	0.191461	1.14	0.375517	mitochondrial carrier homolog 1	AF192558
1415720_s_at	146.16	6.75	185.91	44.4	153.71	12.49	1.27	0.404215	1.05	0.659072	-1.21	0.582954	RIKEN cDNA 0610009D16 gene	AK011037
1460654_at	296.48	36.58	274.21	23.63	306.12	30.98	-1.08	0.570629	1.03	0.818548	1.12	0.194037	"solute carrier family 30 (zinc transporter), member 3"	U76007
1460719_a_at	71.5	9.1	61.31	6.52	54.19	5.95	-1.17	0.454495	-1.32	0.180029	-1.13	0.510705	"purinergic receptor P2X, ligand-gated ion channel, 1"	NM_008771
1415768_a_at	271.08	44.46	269.79	38.23	233.79	52.94	-1	0.944925	-1.16	0.560091	-1.15	0.658147	ubiquitin-conjugating enzyme E2R 2	AV054417
1460655_a_at	149	19.77	142.87	13.22	139.47	16.43	-1.04	0.784129	-1.07	0.713369	-1.02	0.809323	upstream binding protein 1	NM_013699
1415685_at	137.46	12.2	135.33	12.07	132.48	9.88	-1.02	0.929959	-1.04	0.773869	-1.02	0.787819	RIKEN cDNA 2410112O06 gene	NM_133767
1415686_at	408.65	53.54	438.36	40.03	437.09	29.82	1.07	0.701799	1.07	0.585842	-1	0.998123	"RAB14, member RAS oncogene family"	AV339290
1460720_at	347.03	43.43	321.34	38.05	356.68	24.68	-1.08	0.556026	1.03	0.876975	1.11	0.32627	"transient receptor potential cation channel, subfamily C, member 4 associated protein"	NM_019828
1460656_a_at	535.76	44.74	551.19	63.61	552.58	66.68	1.03	0.848152	1.03	0.850223	1	0.921226	RIKEN cDNA 5630401J11 gene	NM_134114
1460657_at	124.76	17.6	120.5	8.12	100.35	5.88	-1.04	0.877321	-1.24	0.218079	-1.2	0.084163	wingless related MMTV integration site 10a	NM_009518
1415724_a_at	625.09	122.79	620.2	90.81	661.38	87.79	-1.01	0.972631	1.06	0.776708	1.07	0.475548	cell division cycle 42 homolog (S. cerevisiae)	AV000235
1460708_s_at	738.62	60.82	745.56	57.24	736.03	37.82	1.01	0.985445	-1	0.968992	-1.01	0.943669	cell division cycle 42 homolog (S. cerevisiae)	AV000235
1460706_s_at	70.01	11.3	76.18	12.32	72.6	9.4	1.09	0.651022	1.04	0.791472	-1.05	0.644448	RIKEN cDNA 1110060F11 gene	AV013771
1460660_x_at	260.37	28.78	276.29	24.54	268.79	23.51	1.06	0.638593	1.03	0.816186	-1.03	0.719876	RIKEN cDNA 1110060F11 gene	NM_026395
1460661_at	53.28	7.28	51.4	6.05	46.68	7.21	-1.04	0.906173	-1.14	0.485706	-1.1	0.454347	"endothelial differentiation, sphingolipid G-protein-coupled receptor, 3"	NM_010101
1415748_a_at	393.46	58.95	422.75	44.38	404.44	29.5	1.07	0.636702	1.03	0.887618	-1.05	0.431388	dynactin 5	NM_021608
1460662_at	61.86	6.82	55.33	5.18	61.77	4.04	-1.12	0.517822	-1	0.977387	1.12	0.246649	period homolog 3 (Drosophila)	NM_011067
1460663_at	30.2	6.23	40.44	7.99	40.63	9.1	1.34	0.351834	1.35	0.274783	1	0.811187	cholecystokinin B receptor	NM_007627
1460664_at	147.61	24.49	151.01	26.2	134.18	20.76	1.02	0.893975	-1.1	0.428354	-1.13	0.390405	"zinc finger protein, subfamily 1A, 4"	NM_011772
1460722_at	133.73	20.88	132.33	13.83	133.38	14.37	-1.01	0.900181	-1	0.975657	1.01	0.98163	hypothetical protein MGC36039	BC025931
1460665_a_at	141.24	10.62	145.88	13.74	139.23	10.15	1.03	0.826087	-1.01	0.90265	-1.05	0.618868	"CCR4-NOT transcription complex, subunit 7"	NM_011135
1460723_at	73.82	9.36	71.78	9.72	71.8	7.74	-1.03	0.885575	-1.03	0.863465	1	0.862026	melanocortin 5 receptor	NM_013596
1460666_a_at	49.52	11.84	34.09	6.29	41.45	7.14	-1.45	0.294853	-1.19	0.559574	1.22	0.347057	early B-cell factor 3	NM_010096
1415749_a_at	630.27	60.73	711.49	56.38	731.43	50.05	1.13	0.400542	1.16	0.30786	1.03	0.666506	"small GTPase, homolog (S. cerevisiae)"	NM_017475
1460667_at	214.86	17.19	215.12	28.44	216.53	18.88	1	0.991098	1.01	0.946652	1.01	0.964495	cDNA sequence U90926	NM_020562
1415687_a_at	3116.6	255.53	3162.55	211.69	3453.96	323.14	1.01	0.919516	1.11	0.292639	1.09	0.315134	prosaposin	BM212050
1415756_a_at	162.81	18.88	157.56	14.9	161.92	21.48	-1.03	0.754121	-1.01	0.960384	1.03	0.776505	"synaptosomal-associated protein, 25 kDa, binding protein"	BB667523
1460724_at	132.98	13.86	138.3	22.96	153.73	15.19	1.04	0.739341	1.16	0.173869	1.11	0.409652	"adaptor protein complex AP-2, alpha 1 subunit"	NM_007458
1460725_at	71.84	7.75	70.35	6.49	69.51	5.56	-1.02	0.831505	-1.03	0.658417	-1.01	0.812293	"xeroderma pigmentosum, complementation group A"	NM_011728
1415688_at	269.16	35.6	284.45	35.57	241.52	23.15	1.06	0.6334	-1.11	0.334887	-1.18	0.126037	RIKEN cDNA 2700059C12 gene	NM_025985
1460668_at	133.08	15.98	125.84	10.27	123.85	12.7	-1.06	0.531555	-1.07	0.43631	-1.02	0.945774	galanin	NM_010253
1460669_at	217.16	27.07	225.38	31.57	222.36	22.21	1.04	0.760424	1.02	0.931767	-1.01	0.81754	interleukin enhancer binding factor 3	NM_010561
1415689_s_at	167.09	19.59	155.11	16.23	150.87	14.05	-1.08	0.351701	-1.11	0.295193	-1.03	0.720335	SCAN-KRAB-zinc finger gene 1	BC007473
1460726_at	248.13	58.22	222.81	36.9	221.47	32.03	-1.11	0.623754	-1.12	0.603653	-1.01	0.896905	"adenylosuccinate synthetase 2, non muscle"	NM_007422
1460670_at	192.38	20.75	189.01	19.97	197.91	19.07	-1.02	0.896168	1.03	0.858364	1.05	0.439932	"sudD, suppressor of bimD6 homolog (Aspergillus nidulans)"	AK004748
1415747_s_at	394.64	30.18	413.16	43.11	371.58	33.41	1.05	0.675907	-1.06	0.565465	-1.11	0.261483	"sudD, suppressor of bimD6 homolog (Aspergillus nidulans)"	C80812
1415690_at	327.93	62.68	408.52	61.8	372.8	29	1.25	0.194057	1.14	0.419969	-1.1	0.405625	mitochondrial ribosomal protein L27	NM_053161
1415691_at	157.88	8.4	153.95	11.13	164.77	11.08	-1.03	0.787712	1.04	0.653599	1.07	0.531557	"discs, large homolog 1 (Drosophila)"	BQ176806
1415692_s_at	971.25	103.51	1028.35	106.7	1076.66	69.02	1.06	0.672482	1.11	0.431627	1.05	0.531234	calnexin	BI653492
1460680_a_at	3145.89	181.33	3033.37	109.68	3175.22	66.45	-1.04	0.654875	1.01	0.848838	1.05	0.359891	ribosomal protein L23	BC025918
1415701_x_at	3718.8	152.88	3474.21	148.35	3794.44	88.07	-1.07	0.345625	1.02	0.701691	1.09	0.181889	ribosomal protein L23	BC025918
1460727_at	183.67	53.43	115.32	31.71	127.61	33.16	-1.59	0.184875	-1.44	0.370184	1.11	0.797798	"excision repair cross-complementing rodent repair deficiency, complementation group 2"	AK004652
1460671_at	1328.19	151.04	1390.69	103.96	1462.85	148.32	1.05	0.757422	1.1	0.476393	1.05	0.566084	glutathione peroxidase 1	BI219063
1415693_at	263.06	49.77	266.96	46.07	287.67	45.51	1.01	0.95373	1.09	0.73553	1.08	0.40856	RIKEN cDNA 1110021N07 gene	AW545361
1460728_s_at	156.93	35.59	161.14	20.27	156.03	24.15	1.03	0.908643	-1.01	0.926459	-1.03	0.872666	"inhibitor of growth family, member 4"	BB042583
1415694_at	206.09	23.61	191.24	26.33	196.57	19.88	-1.08	0.29739	-1.05	0.445262	1.03	0.568385	tryptophanyl-tRNA synthetase	AK004541
1460729_at	63.41	10.19	58.06	12.14	50.63	11.58	-1.09	0.722077	-1.25	0.488557	-1.15	0.662836	Rho-associated coiled-coil forming kinase 1	BI662863
1415695_at	588.99	118.25	641.6	95.59	658.51	73.67	1.09	0.640581	1.12	0.381217	1.03	0.838074	"proteasome (prosome, macropain) subunit, alpha type 1"	BC005762
1460672_at	66.89	18.16	57.65	14.06	51.76	10.14	-1.16	0.418209	-1.29	0.247211	-1.11	0.648894	RIKEN cDNA 2410002F23 gene	BC016099
1415750_at	182.76	15.66	203.63	20.35	184.67	21.08	1.11	0.348906	1.01	0.951859	-1.1	0.29499	transducin (beta)-like 3	BC019504
1460730_at	298.56	31.78	246.18	20.95	273.47	25.59	-1.21	0.232949	-1.09	0.62428	1.11	0.350078	"eukaryotic translation initiation factor 2B, subunit 1 (alpha, 26kDa)"	BC003426
1460673_at	197.2	8.99	216.06	11.1	216.92	10.63	1.1	0.268703	1.1	0.211473	1	0.843443	folylpolyglutamyl synthetase	U33557
1415696_at	408.84	32	402.22	21.08	429.58	22.16	-1.02	0.845074	1.05	0.580265	1.07	0.199517	SAR1a gene homolog (S. cerevisiae)	BC005549
1415697_at	350.45	52.55	351.77	48.78	375.12	38.53	1	0.97437	1.07	0.605033	1.07	0.387152	Ras-GTPase-activating protein (GAP<120>) SH3-domain binding protein 2	BG069656
1415751_at	280.32	48.58	300.82	33.52	294.57	30.51	1.07	0.694107	1.05	0.716346	-1.02	0.846373	"heterochromatin protein 1, binding protein 3"	BC020024
1415704_a_at	527.93	73.39	534.67	56.58	520.74	61.05	1.01	0.925578	-1.01	0.743953	-1.03	0.668553	carnitine deficiency-associated gene expressed in ventricle 3	AF320340
1415755_a_at	486.96	40.42	452.49	36.19	462.16	25.7	-1.08	0.526872	-1.05	0.671716	1.02	0.747561	ubiquitin-conjugating enzyme E2 variant 1	BC019372
1415698_at	330.17	52.78	372.21	54.99	368.94	52.16	1.13	0.517681	1.12	0.424506	-1.01	0.844522	expressed sequence AW125446	BC011152
1460674_at	222.21	43.42	219.25	41.17	251	39.24	-1.01	0.996148	1.13	0.279685	1.14	0.244676	RIKEN cDNA 2310021M12 gene	BC022922
1415752_at	326.26	22.09	377.84	30.18	366.57	28.6	1.16	0.175049	1.12	0.388995	-1.03	0.777549	"Mus musculus 8 days embryo whole body cDNA, RIKEN full-length enriched library, clone:5730496F02 product:HYPOTHETICAL 8.0 KDA PROTEIN homolog [Mus musculus], full insert sequence."	BC016084
1415722_a_at	264.23	24.74	259.29	23.85	273.9	15.93	-1.02	0.88564	1.04	0.708068	1.06	0.535898	RIKEN cDNA 1110059P08 gene	AK003213
1415699_a_at	352.51	57.19	375.01	48.74	367.04	38.06	1.06	0.528189	1.04	0.788923	-1.02	0.598436	G protein pathway suppressor 1	BC003350
1460675_at	419.51	36.95	479.44	42.81	475.33	37.49	1.14	0.286149	1.13	0.282889	-1.01	0.864165	"immunoglobulin superfamily, member 8"	AF411055
1460731_at	98.89	9.92	118.38	11.3	121.56	8.94	1.2	0.176875	1.23	0.20965	1.03	0.809796	ovarian cancer overexpressed 1	BC018327
1460676_at	152.29	20.31	147.17	17.95	146.7	15.01	-1.03	0.718328	-1.04	0.698267	-1	0.942639	RIKEN cDNA 1300006C06 gene	BC006928
1415753_at	179.08	52.64	188.65	37.75	250.55	45.75	1.05	0.824222	1.4	0.183099	1.33	0.134873	similar to RIKEN cDNA 2210412D01	BC005632
1460677_at	173.15	25.16	180.73	27.75	173.73	17.35	1.04	0.719489	1	0.987978	-1.04	0.764085	"serine-rich spermatocytes and round spermatid protein, 59kDa"	BC023432
1415700_a_at	465.65	70.98	424.87	54.26	495.53	54.78	-1.1	0.557081	1.06	0.592319	1.17	0.039208	RIKEN cDNA 0610038P07 gene	BC011111
1415721_a_at	252.44	24.03	327.73	31.88	284.02	27.22	1.3	0.096882	1.13	0.392707	-1.15	0.081412	RIKEN cDNA 1200013P24 gene	AK004750
1415754_at	275.91	35.24	329.89	45.42	305.97	24.34	1.2	0.236819	1.11	0.320148	-1.08	0.392225	RIKEN cDNA 1810060D16 gene	BC024419
1460678_at	73.5	13.27	71.29	14.84	71.01	11.2	-1.03	0.903716	-1.04	0.811601	-1	0.988441	kelch domain containing 2	BC005581
1460679_at	122.24	12.68	102.25	9.72	116.01	5.86	-1.2	0.322819	-1.05	0.738204	1.13	0.28719	"gb:AK005101.1 /DB_XREF=gi:12836799 /FEA=FLmRNA /CNT=79 /TID=Mm.3199.1 /TIER=ConsEnd /STK=5 /UG=Mm.3199 /LL=68951 /UG_GENE=1500001N04Rik /UG_TITLE=RIKEN cDNA 1500001N04 gene /DEF=Mus musculus adult male cerebellum cDNA, RIKEN full-length enriched library, clone:1500001N04:homolog to EXOSOME COMPLEX EXONUCLEASE RRP41 (EC 3.1.13.-) (RIBOSOMAL RNA PROCESSING PROTEIN 41), full insert sequence. /FL=gb:BC012277.1"	AK005101
1460681_at	361.49	22.48	365.49	32.91	355.63	21.97	1.01	0.952681	-1.02	0.800244	-1.03	0.698974	CEA-related cell adhesion molecule 2	BC024320
1460682_s_at	130.56	33.69	160.04	18.58	163.54	19.69	1.23	0.388136	1.25	0.354077	1.02	0.937123	CEA-related cell adhesion molecule 2	BC024320
1415703_at	298	46.06	302.1	41.52	324.59	38.56	1.01	0.937125	1.09	0.540903	1.07	0.26545	upstream regulatory element binding protein 1	BM248615
1460683_at	67.4	8.2	62.31	7.01	61.18	5.11	-1.08	0.784861	-1.1	0.556783	-1.02	0.80205	TEA domain family member 4	D87966
1460684_at	71.81	8.26	69.2	7.22	62.94	5.39	-1.04	0.648132	-1.14	0.398744	-1.1	0.447278	RIKEN cDNA 3110041O18 gene	BC014769
1415719_s_at	146.53	22.15	146.8	13.98	154.08	13.94	1	0.982391	1.05	0.669335	1.05	0.631831	RIKEN cDNA 2310016N05 gene	BE134617
1460732_a_at	135.92	23.67	117.98	19.6	98.16	15.7	-1.15	0.601146	-1.38	0.137122	-1.2	0.515569	periplakin	AF126834
1460685_at	176.07	16.06	184.66	15.52	187.39	17.66	1.05	0.706163	1.06	0.674441	1.01	0.887457	"translocator of inner mitochondrial membrane 17 kDa, b"	AF106621
1460686_at	183.93	40.81	256.31	73.56	190.87	28.51	1.39	0.205077	1.04	0.876565	-1.34	0.301702	"beclin 1 (coiled-coil, myosin-like BCL2-interacting protein)"	BC006866
1460687_at	302.89	46.96	305.3	16.66	366.28	41.87	1.01	0.862402	1.21	0.137767	1.2	0.222229	RIKEN cDNA 2410195B05 gene	BB787289
1415705_at	84.29	6.58	87.73	10.61	86.18	7.52	1.04	0.845819	1.02	0.877275	-1.02	0.888812	RIKEN cDNA 9130011J15 gene	AK018610
1415706_at	593.16	68.63	586.28	52.16	598.59	48.25	-1.01	0.908109	1.01	0.977239	1.02	0.725241	coatomer protein complex subunit alpha	BQ175820
1415707_at	287.07	42.56	296.13	28.33	284.65	24.7	1.03	0.84713	-1.01	0.937656	-1.04	0.630253	expressed sequence AL024279	AI036318
1415708_at	135.14	30.75	158.31	24.54	131.67	16.24	1.17	0.447846	-1.03	0.89859	-1.2	0.158471	expressed sequence AI316828	D50523
1415757_at	219.29	15.92	224.43	8.46	241.21	13.86	1.02	0.777649	1.1	0.319283	1.07	0.263162	"Mus musculus, clone IMAGE:4952709, mRNA"	BM948896
1415709_s_at	199.97	10.06	193.89	10.7	193.53	8.59	-1.03	0.66496	-1.03	0.495798	-1	0.932312	"Mus musculus, clone IMAGE:4952709, mRNA"	BM948896
1460733_at	67.42	8.18	70.78	5.6	71.11	4.84	1.05	0.759229	1.05	0.679575	1	0.992852	expressed sequence AA407659	BB390422
1460688_s_at	182.56	16.72	173.48	11.26	163.04	6.73	-1.05	0.558264	-1.12	0.369429	-1.06	0.454326	expressed sequence AA407659	BB390422
1460689_at	91.18	13.12	96.75	7.99	91.22	9.81	1.06	0.748075	1	0.848691	-1.06	0.627727	"DNA segment, Chr 15, Wayne State University 75, expressed"	BC022097
1460690_at	277.28	15.07	275.62	13.3	271.08	15.24	-1.01	0.879248	-1.02	0.756566	-1.02	0.87976	phosphotyrosyl phosphatase activator	BI526818
1460691_at	193.19	21.49	195.48	18.92	190.51	13.15	1.01	0.900252	-1.01	0.966515	-1.03	0.848727	"Mus musculus, clone IMAGE:5355325, mRNA"	BF385956
1460692_at	286.17	84.84	306.43	69.24	337.9	63.91	1.07	0.781084	1.18	0.513513	1.1	0.451493	HLA-B associated transcript 8	BI412952
1415710_at	142.22	19.63	163.74	17.3	154.08	16.85	1.15	0.277906	1.08	0.455102	-1.06	0.590884	hypothetical protein LOC231430	BM123013
1415711_at	281.36	19.77	325.14	39.86	300.56	24.66	1.16	0.334091	1.07	0.523151	-1.08	0.484087	RIKEN cDNA D130059B05 gene	BC025221
1460693_a_at	2.84	2.22	3.46	3.43	-0.31	1.86	1.22	0.878189	-2.84	0.391587	-3.46	0.428314	"procollagen, type IX, alpha 3"	BG074456
1460734_at	74.46	7.43	69.11	7.65	64	9.09	-1.08	0.637165	-1.16	0.499789	-1.08	0.708137	"procollagen, type IX, alpha 3"	BG074456
1460735_at	356.78	26.25	317.53	40.81	357.8	26.47	-1.12	0.243226	1	0.987634	1.13	0.277017	supervillin	BM203457
1460694_s_at	338.24	56.19	335.17	33.08	343.08	33.37	-1.01	0.941497	1.01	0.937066	1.02	0.604852	supervillin	BM203457
1460736_at	94.98	8.62	93.5	5.69	95.6	6.03	-1.02	0.823829	1.01	0.881078	1.02	0.77891	"Mus musculus, Similar to KIAA1327 protein, clone IMAGE:5030927, mRNA"	BM247617
1415758_at	121.7	7.85	138.71	8.61	128.06	9.99	1.14	0.276582	1.05	0.763044	-1.08	0.387573	RIKEN cDNA 2010313D22 gene	BM118442
1415712_at	108.05	7.58	119.33	12.39	108.14	9.77	1.1	0.427694	1	0.965279	-1.1	0.511531	"DNA segment, Chr 7, Wayne State University 87, expressed"	AJ250693
1460695_a_at	259.06	21.07	268.9	20.31	260.03	14.46	1.04	0.741832	1	0.88146	-1.03	0.647183	RIKEN cDNA 2300006M17 gene	BC027288
1460696_at	183.52	18.03	175.57	14.15	168.67	13.41	-1.05	0.591762	-1.09	0.316573	-1.04	0.51816	hypothetical protein LOC226527	BC026585
1415759_a_at	385.22	57.07	437.39	52.78	399.16	31.22	1.14	0.464284	1.04	0.838422	-1.1	0.25621	RIKEN cDNA 1110003H18 gene	BC028547
1415760_s_at	453.09	84.33	561.06	100.72	513.3	71.81	1.24	0.350445	1.13	0.618216	-1.09	0.44057	ATX1 (antioxidant protein 1) homolog 1 (yeast)	BC027632
1415714_a_at	311.64	38.47	323.94	35.2	322.96	27.33	1.04	0.752945	1.04	0.787104	-1	0.907986	RIKEN cDNA 2610209M04 gene	BC027564
1460697_s_at	276.72	54.13	299.35	46.02	298.32	34.8	1.08	0.643592	1.08	0.608383	-1	0.937652	RIKEN cDNA 2610209M04 gene	BC027564
1460698_a_at	316.06	65.02	389.67	50.84	340.18	54.38	1.23	0.252358	1.08	0.506785	-1.15	0.389332	RIKEN cDNA 1810029G24 gene	AK007641
1415715_at	55.53	8.56	61.53	5.57	61.78	8.04	1.11	0.504634	1.11	0.356548	1	0.952517	RIKEN cDNA 2410015J15 gene	AK010497
1415716_a_at	1740.76	157.13	1858.92	96.48	1639.44	108.77	1.07	0.423543	-1.06	0.601212	-1.13	0.069381	ribosomal protein S27	AA208652
1460699_at	65.58	5.82	68.28	5.45	63.71	7.56	1.04	0.642749	-1.03	0.786305	-1.07	0.527706	ribosomal protein S27	AA208652
1460737_at	81.82	22.77	98.11	20.2	98.72	17.64	1.2	0.597744	1.21	0.606985	1.01	0.949887	immunoglobulin (CD79A) binding protein 1	AA960310
1415717_at	197.88	15.89	189.21	9.04	187.73	8.52	-1.05	0.544749	-1.05	0.455433	-1.01	0.810096	RIKEN cDNA 4931406I20 gene	BI735988
1460700_at	343.85	34.44	382.9	60.29	385.58	67.84	1.11	0.675281	1.12	0.660896	1.01	0.944567	signal transducer and activator of transcription 3	AK004083
1460701_a_at	344.23	29.89	350.83	35.96	334.4	41.97	1.02	0.730829	-1.03	0.73169	-1.05	0.325735	mitochondrial ribosomal protein L52	AV021593
1415761_at	153.89	38.48	170.87	53.03	152.51	43.91	1.11	0.541656	-1.01	0.92911	-1.12	0.218908	mitochondrial ribosomal protein L52	AV021593
1415762_x_at	64.28	20.96	74.25	27.24	67.43	23.5	1.15	0.535749	1.05	0.8365	-1.1	0.343729	mitochondrial ribosomal protein L52	AV021593
1460702_at	153.85	11.4	152.02	7.89	155.85	9.42	-1.01	0.988373	1.01	0.989461	1.03	0.831487	RIKEN cDNA 1810015M01 gene	AK007514
1460703_at	74.67	12.93	84.04	9.44	78.29	11.27	1.13	0.532662	1.05	0.870544	-1.07	0.652813	RIKEN cDNA 1810015P09 gene	AK007519
1415763_a_at	274.53	32.15	272.74	31.7	290.39	22.63	-1.01	0.935809	1.06	0.694547	1.06	0.519122	RIKEN cDNA 2510006D16 gene	BE853401
1415764_at	297.31	49.98	332.27	50.15	287.13	32.29	1.12	0.350209	-1.04	0.81293	-1.16	0.12365	RIKEN cDNA 5730454B08 gene	AK003350
1460704_at	228.51	13.95	217.46	14.73	209.25	13.26	-1.05	0.479046	-1.09	0.167641	-1.04	0.429989	"radical fringe gene homolog, (Drosophila)"	AK004573
1415718_at	214.49	39.44	220.91	32.23	191.33	22.74	1.03	0.778165	-1.12	0.561649	-1.15	0.269429	EST AF006998	BI152383
1460705_at	121.43	22.16	125.75	20.38	117.09	16.6	1.04	0.758624	-1.04	0.902718	-1.07	0.75127	RIKEN cDNA 2610318I15 gene	AI451506
1460738_at	61.28	7.52	66.26	17.83	48.73	5.67	1.08	0.696956	-1.26	0.164045	-1.36	0.346729	RIKEN cDNA 0610025L06 gene	BB426276
1460739_at	340.58	17.87	347.28	31.4	358.82	24.26	1.02	0.808625	1.05	0.476701	1.03	0.640174	"DNA segment, Chr 11, Brigham & Women's Genetics 0280e expressed"	BQ174371
1460740_at	85	7.38	99.95	12.71	94.96	7.31	1.18	0.405595	1.12	0.472289	-1.05	0.757691	"clathrin, light polypeptide (Lcb)"	BQ173953
1460707_at	463.39	69.37	499.15	72	484.83	61.89	1.08	0.641605	1.05	0.794408	-1.03	0.683864	protein tyrosine phosphatase 4a2	AV049645
1415723_at	510.08	53.5	505.19	39.76	535.89	39.84	-1.01	0.96499	1.05	0.717289	1.06	0.255484	"Mus musculus adult male testis cDNA, RIKEN full-length enriched library, clone:4930415F21 product:EUKARYOTIC TRANSLATION INITIATION FACTOR 5 (EIF-5) homolog [Rattus norvegicus], full insert sequence."	BQ176989
1415725_at	181.25	38.21	215.63	45.25	163.31	22.55	1.19	0.311321	-1.11	0.464245	-1.32	0.101328	expressed sequence AL023001	AA866997
1415733_a_at	471.35	76.93	507.06	78.03	501.26	60.02	1.08	0.55811	1.06	0.559084	-1.01	0.797269	RIKEN cDNA 1110019J04 gene	BI080296
1415726_at	221.37	21.1	236.09	21.33	219.92	20.02	1.07	0.523427	-1.01	0.908555	-1.07	0.294061	expressed sequence AA407558	AW536361
1460741_x_at	115.25	19.65	136.81	23.82	148.71	19.78	1.19	0.526691	1.29	0.279021	1.09	0.500537	"DNA segment, Chr 17, Wayne State University 92, expressed"	BG069802
1415727_at	185.62	27.61	213.07	29.46	198.68	20.21	1.15	0.369293	1.07	0.602921	-1.07	0.564128	apolipoprotein A-I binding protein	AV017766
1415728_at	219.45	37.02	234.99	23.6	253.21	24.99	1.07	0.698504	1.15	0.301119	1.08	0.337453	"poly(A) binding protein, nuclear 1"	BG806432
1415729_at	307.45	23.84	328.18	33.14	287.38	21.24	1.07	0.3941	-1.07	0.398005	-1.14	0.150849	"Mus musculus adult male hypothalamus cDNA, RIKEN full-length enriched library, clone:A230107M19 product:unknown EST, full insert sequence."	BQ174223
1460742_at	76.29	8.86	80.11	8.98	69.89	9.73	1.05	0.734322	-1.09	0.577186	-1.15	0.416765	"DNA segment, Chr 16, ERATO Doi 36, expressed"	BI144423
1415730_at	166.62	12.52	167.26	10.42	165.53	10.13	1	0.961449	-1.01	0.841858	-1.01	0.814125	RIKEN cDNA 5730453I16 gene	BG972112
1415731_at	157.11	29.8	155.09	13.52	163.98	11.72	-1.01	0.980611	1.04	0.840849	1.06	0.382046	"DNA segment, Chr 1, ERATO Doi 396, expressed"	W08638
1415765_at	155.56	34.55	218.7	46.54	183.78	21.26	1.41	0.09123	1.18	0.235043	-1.19	0.309965	RIKEN cDNA 1110031M08 gene	BI080136
1460709_a_at	87.37	8	106.19	14.27	94.97	14.69	1.22	0.292619	1.09	0.65715	-1.12	0.392603	"Mus musculus, clone MGC:19234 IMAGE:2648618, mRNA, complete cds"	BG071718
1415732_at	268.17	14.09	279.78	21.38	282.93	20.03	1.04	0.599708	1.06	0.500296	1.01	0.995726	"Mus musculus, clone MGC:19234 IMAGE:2648618, mRNA, complete cds"	BG071718
1460710_at	155.68	10.5	145.25	14.13	146.7	11.12	-1.07	0.668438	-1.06	0.607025	1.01	0.909103	adenosine A2a receptor	BB748999
1460711_at	52.35	6.35	49.21	4.97	55.03	7.31	-1.06	0.607254	1.05	0.795178	1.12	0.487742	RIKEN cDNA 9930116P15 gene	BG071611
1460712_s_at	156.93	18.93	152.43	13.75	157.88	12.26	-1.03	0.795575	1.01	0.97387	1.04	0.773479	"adaptor protein complex AP-1, gamma 1 subunit"	C86561
1415766_at	104.77	10.45	121.67	11.74	105.2	7.27	1.16	0.236567	1	0.980167	-1.16	0.180886	RIKEN cDNA 4930564D15 gene	BQ175529
1460743_at	67.39	17.81	54.78	11.43	56.34	10.75	-1.23	0.469306	-1.2	0.591078	1.03	0.85165	expressed sequence AA409802	BB553398
1415767_at	281.41	24.12	297.48	20.09	304	17.71	1.06	0.69638	1.08	0.535202	1.02	0.588807	RIKEN cDNA 2210410K23 gene	BB350365
1460744_at	309.01	42.04	270.25	21.18	275.66	18.15	-1.14	0.490277	-1.12	0.470127	1.02	0.798733	RIKEN cDNA 2810002I04 gene	AI429635
1460713_at	121.16	13.04	125.55	5.84	128.14	6.84	1.04	0.71567	1.06	0.601001	1.02	0.811063	"ESTs, Moderately similar to  putative c-Myc-responsive [Homo sapiens] [H.sapiens]"	BE949497
1460745_at	51.1	8.66	48.27	4.22	52.15	8.1	-1.06	0.824846	1.02	0.928517	1.08	0.773268	RIKEN cDNA A630098A13 gene	AI327345
1460714_at	15.33	3.39	14.59	3.7	19.47	4.82	-1.05	0.880403	1.27	0.615719	1.33	0.297205	RIKEN cDNA D930018N21 gene	BF303285
1460715_x_at	23.91	4.73	19.97	4.54	22.17	4.52	-1.2	0.682993	-1.08	0.720738	1.11	0.791214	RIKEN cDNA D930018N21 gene	BF303285
1460746_at	79.35	13.35	78.63	13.24	68.29	8.44	-1.01	0.902856	-1.16	0.448511	-1.15	0.39048	ESTs	AA266298
1460658_at	7.54	2.34	8.31	2.15	14.62	4.39	1.1	0.790281	1.94	0.213476	1.76	0.306019	"adaptor protein complex AP-1, gamma 1 subunit"	AW551707
1460659_at	59.97	12.13	72.07	16.96	67.65	9.38	1.2	0.457828	1.13	0.582245	-1.07	0.727727	"phosphotidylinositol transfer protein, beta"	BG975479
1415770_at	155.84	21.06	164.64	27.94	151.23	22.59	1.06	0.615713	-1.03	0.985013	-1.09	0.418284	WD repeat domain 6	NM_031392
1415771_at	883.44	218.24	885.07	157.96	984.34	173.41	1	0.977153	1.11	0.485708	1.11	0.128403	nucleolin	AF318184
1415772_at	34.53	6.58	37.37	7.19	34.22	7.18	1.08	0.697265	-1.01	0.870209	-1.09	0.615092	nucleolin	BC005460
1415773_at	335.26	101.33	353.44	123.26	367.17	117.25	1.05	0.828711	1.1	0.639714	1.04	0.801455	nucleolin	BF118393
1415774_at	31.35	10.6	44.46	15.85	41.93	10.35	1.42	0.397168	1.34	0.514034	-1.06	0.818684	signal transducer and activator of transcription interacting protein 1	NM_021448
1415775_at	575.19	93.4	630.53	82.98	625.82	71.25	1.1	0.503043	1.09	0.412478	-1.01	0.851359	retinoblastoma binding protein 7	BC003785
1415776_at	61.24	6.09	47.73	5.59	50.01	7.87	-1.28	0.070139	-1.22	0.231798	1.05	0.831059	"aldehyde dehydrogenase family 3, subfamily A2"	NM_007437
1415777_at	46.85	9.9	31.48	4.95	32	6.98	-1.49	0.26542	-1.46	0.321221	1.02	0.923489	pancreatic lipase related protein 1	NM_018874
1415778_at	1015.31	110.51	942.44	79.31	1040.19	63.38	-1.08	0.39147	1.02	0.799514	1.1	0.062442	MORF-related gene X	NM_019768
1415779_s_at	3692.59	153.84	3635.23	206.35	3944.77	142.85	-1.02	0.785579	1.07	0.207034	1.09	0.156218	actin-like	NM_013798
1415780_a_at	43.7	6	44.39	4.93	39.9	4.74	1.02	0.9123	-1.1	0.698599	-1.11	0.565884	RIKEN cDNA 3230401N03 gene	NM_026139
1415781_a_at	1194.88	65.39	1199.99	65.05	1206.63	55.98	1	0.932908	1.01	0.882966	1.01	0.883823	"SMT3 (supressor of mif two, 3) homolog 2 (S. cerevisiae)"	NM_133354
1415782_at	987	115.03	935.03	88.54	1030.1	79.97	-1.06	0.669567	1.04	0.654097	1.1	0.147084	"SMT3 (supressor of mif two, 3) homolog 2 (S. cerevisiae)"	NM_133354
1415783_at	660.32	74.48	699.02	42.74	705.57	44.73	1.06	0.64421	1.07	0.474727	1.01	0.931683	vacuolar protein sorting 35	NM_022997
1415784_at	148.23	38.66	129.63	37.36	133.43	35.8	-1.14	0.256411	-1.11	0.442427	1.03	0.658187	vacuolar protein sorting 35	BI654068
1415785_a_at	427.18	87.78	469.34	78.03	457.31	63.49	1.1	0.476409	1.07	0.444012	-1.03	0.690902	chaperonin subunit 8 (theta)	NM_009840
1415786_at	24.77	4.86	28.32	4.98	32.98	4.46	1.14	0.693512	1.33	0.342805	1.16	0.429383	"Mus musculus adult male stomach cDNA, RIKEN full-length enriched library, clone:2210416O16 product:GASTRICSIN PRECURSOR (EC 3.4.23.3) (PEPSINOGEN C) homolog [Rattus norvegicus], full insert sequence."	NM_025973
1415787_at	238.02	43.11	229.2	28.13	250.95	30.75	-1.04	0.858611	1.05	0.756962	1.09	0.448278	"alpha glucosidase 2, alpha neutral subunit"	NM_008060
1454947_a_at	51.64	6.25	59.15	6.18	59.45	4.84	1.15	0.389803	1.15	0.186953	1	0.992014	cDNA sequence BC002236	BE335796
1415788_at	105.54	8.02	106.43	5.89	102.46	5.94	1.01	0.97307	-1.03	0.734272	-1.04	0.65752	cDNA sequence BC002236	NM_024475
1415789_a_at	26.65	7.27	20.04	4.83	24.23	4.11	-1.33	0.24929	-1.1	0.743965	1.21	0.319452	cDNA sequence BC002236	BF158817
1415790_at	119.22	8.22	101.59	11.59	93.85	6.52	-1.17	0.123233	-1.27	0.031374	-1.08	0.649194	cDNA sequence BC002236	BF158817
1415791_at	127.99	10.04	135.37	15.67	129.62	15.69	1.06	0.69076	1.01	0.755206	-1.04	0.764626	ring finger protein 34	NM_030564
1415792_at	175.32	23.02	173.92	18.74	192.27	19.09	-1.01	0.961336	1.1	0.556663	1.11	0.257608	ubiquitin conjugating enzyme 7 interacting protein 3	NM_019705
1415793_at	140.88	7.92	141.65	8.42	142.25	5.54	1.01	0.968263	1.01	0.920916	1	0.987709	expressed sequence AI415282	NM_134021
1415794_a_at	199.56	31.15	258.92	45.25	193.32	17.86	1.3	0.051299	-1.03	0.787614	-1.34	0.098326	spindlin	NM_011462
1415795_at	59.73	6.39	58.45	5.14	65.42	6.33	-1.02	0.92171	1.1	0.547954	1.12	0.438711	spindlin	BC016517
1460164_at	76.9	12.68	73.27	6.28	70.77	11.09	-1.05	0.726029	-1.09	0.606695	-1.04	0.816741	spindlin	BM228780
1415796_at	1083.31	60.59	1011.46	111.68	1097.55	78.75	-1.07	0.376449	1.01	0.967424	1.09	0.295389	DAZ associated protein 2	NM_011873
1415797_at	117.08	13.64	125.4	17.84	111.27	11.41	1.07	0.780066	-1.05	0.738677	-1.13	0.599212	"discoidin domain receptor family, member 1"	NM_007584
1415798_at	479.91	47.7	468.04	51.54	488.9	53.89	-1.03	0.848952	1.02	0.800272	1.04	0.529333	"discoidin domain receptor family, member 1"	BF225985
1415799_at	298.69	30.13	324.45	21.63	328.56	19.87	1.09	0.481216	1.1	0.354502	1.01	0.758036	WW domain binding protein 11	NM_021714
1415800_at	6.52	1.54	6.43	1.86	4.05	2.03	-1.01	0.978607	-1.61	0.418559	-1.59	0.438091	gap junction membrane channel protein alpha 1	BC006894
1415801_at	42.21	8.02	26.41	7.06	31.53	9.3	-1.6	0.102866	-1.34	0.424949	1.19	0.57513	gap junction membrane channel protein alpha 1	M63801
1415802_at	187.43	33.32	193.52	36.47	189	26.77	1.03	0.832756	1.01	0.91864	-1.02	0.957476	"solute carrier family 16 (monocarboxylic acid transporters), member 1"	NM_009196
1415803_at	76.69	10.44	83.34	12.15	83.36	10.85	1.09	0.759518	1.09	0.612938	1	0.916868	chemokine (C-X3-C motif) ligand 1	AF071549
1415804_at	207.05	27.9	170.71	20.69	198.67	22.18	-1.21	0.20714	-1.04	0.71932	1.16	0.298632	chemokine (C-X3-C motif) ligand 1	AF010586
1415805_at	102.71	20.62	94.19	16.32	88.6	12.07	-1.09	0.727002	-1.16	0.565699	-1.06	0.642986	"colipase, pancreatic"	NM_025469
1415806_at	93.16	13.62	86.58	12.02	92.42	11	-1.08	0.70183	-1.01	0.966578	1.07	0.397858	"plasminogen activator, tissue"	NM_008872
1427504_s_at	919.66	146.69	867.91	103.55	854.47	85.1	-1.06	0.64379	-1.08	0.567262	-1.02	0.858552	"splicing factor, arginine/serine-rich 2 (SC-35)"	AF250133
1415807_s_at	352.8	80.06	341.32	76.59	351.73	64.76	-1.03	0.85999	-1	0.978535	1.03	0.637871	"splicing factor, arginine/serine-rich 2 (SC-35)"	AK011528
1415808_at	20.36	3.12	21.94	3.84	19.43	3.54	1.08	0.876293	-1.05	0.674386	-1.13	0.552629	trophoblast specific protein alpha	NM_009411
1415809_at	25.61	7.7	24.64	3	22.48	3.79	-1.04	0.851703	-1.14	0.736067	-1.1	0.660641	trophoblast specific protein alpha	AV204308
1415810_at	168.59	44.79	195.82	44.63	191.59	43.13	1.16	0.292753	1.14	0.300971	-1.02	0.75498	nuclear protein 95	NM_010931
1415811_at	106.79	26.99	103	40.61	119.39	34.69	-1.04	0.924843	1.12	0.613509	1.16	0.480659	nuclear protein 95	BB702754
1423628_s_at	236.58	18.54	229.88	22.25	233.98	17.82	-1.03	0.875459	-1.01	0.979572	1.02	0.820306	"protocadherin gamma subfamily C, 3"	BB731207
1415812_at	750.06	199.95	877.72	143.72	1010.98	276.22	1.17	0.385239	1.35	0.150172	1.15	0.425115	gelsolin	NM_010354
1448100_at	304.71	43.52	314.95	32.69	291.44	30.82	1.03	0.78377	-1.05	0.77492	-1.08	0.302766	RIKEN cDNA 4833439L19 gene	NM_133797
1415813_at	295.28	49.52	284.45	28.88	303.14	26.59	-1.04	0.82483	1.03	0.886425	1.07	0.357391	apoptosis inhibitor 5	NM_007466
1415814_at	1117.58	103.86	1047.17	96.11	1198.32	133.11	-1.07	0.629636	1.07	0.622941	1.14	0.109948	"ATPase, H+ transporting, V1 subunit B, isoform 2"	NM_007509
1448101_s_at	160.58	34.05	161.32	31.32	186.55	30.67	1	0.968544	1.16	0.262404	1.16	0.275958	tripartite motif protein 27	NM_009054
1415815_at	430.48	23.89	419.82	25.07	439.85	17.9	-1.03	0.703614	1.02	0.686241	1.05	0.204682	EST	BB340005
1415816_at	411.27	94.71	425.22	92.72	450.27	63.49	1.03	0.836235	1.09	0.501132	1.06	0.557641	chaperonin subunit 7 (eta)	NM_007638
1415817_s_at	267.95	79.01	274.63	72.59	275.78	57.09	1.02	0.879634	1.03	0.85503	1	0.861734	chaperonin subunit 7 (eta)	NM_007638
1451825_a_at	376.03	33.78	362.53	41.88	393.01	26.11	-1.04	0.804191	1.05	0.694729	1.08	0.37053	"coatomer protein complex, subunit zeta 1"	BC002246
1415818_at	383.16	83.31	385	55.99	415.97	61.9	1	0.990646	1.09	0.727701	1.08	0.456912	annexin A6	NM_013472
1448102_a_at	199.78	26.9	228.03	23.21	204.75	16.67	1.14	0.44695	1.02	0.836652	-1.11	0.383173	RIKEN cDNA 2700038L12 gene	NM_023191
1459985_at	327.74	32.84	352.36	36	316.38	16.82	1.08	0.476145	-1.04	0.737124	-1.11	0.254392	RIKEN cDNA 2700038L12 gene	NM_023191
1415819_a_at	558.93	103.73	555.44	83.55	636.75	76.77	-1.01	0.970858	1.14	0.354007	1.15	0.236395	"protein phosphatase 2 (formerly 2A), regulatory subunit A (PR 65), alpha isoform"	BC006606
1448103_s_at	848.09	90.54	823.56	55.37	879.02	42.9	-1.03	0.685441	1.04	0.65682	1.07	0.265064	"non-POU-domain-containing, octamer binding protein"	NM_023144
1415820_x_at	339.23	52.55	385.68	41.32	366.62	37.3	1.14	0.28563	1.08	0.489164	-1.05	0.27974	"non-POU-domain-containing, octamer binding protein"	NM_023144
1415821_at	361.85	40.41	409.34	43.94	381.15	28.23	1.13	0.534821	1.05	0.738257	-1.07	0.491251	stromal cell derived factor receptor 1	NM_009145
1448104_at	43.05	3.88	43.53	5.38	42.11	5	1.01	0.934661	-1.02	0.6643	-1.03	0.788318	RIKEN cDNA 1110038I05 gene	NM_134042
1415822_at	1000.01	191.07	1016.27	98.96	1116.49	131.62	1.02	0.876048	1.12	0.432621	1.1	0.23002	stearoyl-Coenzyme A desaturase 2	NM_009128
1415823_at	462.64	126.64	386.85	100.85	528.86	152.25	-1.2	0.476156	1.14	0.604984	1.37	0.104573	stearoyl-Coenzyme A desaturase 2	BB459479
1415824_at	168.65	42.26	149.92	41.93	195.18	64.26	-1.12	0.367686	1.16	0.541641	1.3	0.301639	stearoyl-Coenzyme A desaturase 2	BG060909
1415825_s_at	158.13	36.03	164.69	27.35	174.52	29.53	1.04	0.892105	1.1	0.6304	1.06	0.706427	RIKEN cDNA 1810073N04 gene	NM_024249
1415826_at	262.75	19.25	307.58	24.45	294.63	23.92	1.17	0.235875	1.12	0.446464	-1.04	0.612958	RIKEN cDNA 0710001F19 gene	NM_133826
1448105_at	45.85	11.31	55.09	15.79	53.7	19.25	1.2	0.506105	1.17	0.676296	-1.03	0.996533	protamine 2	NM_008933
1448106_at	156.68	27.04	142.13	28.59	146.91	25.93	-1.1	0.543319	-1.07	0.654318	1.03	0.75697	RIKEN cDNA 1200016B17 gene	NM_026267
1415827_a_at	695.52	67.58	706.57	63.63	743.5	60.33	1.02	0.910562	1.07	0.498481	1.05	0.604079	"DNA segment, Chr 3, University of California at Los Angeles 1"	NM_030685
1415828_a_at	638.48	138.87	581.2	98.3	609.45	87.96	-1.1	0.578018	-1.05	0.769526	1.05	0.511663	"DNA segment, Chr 3, University of California at Los Angeles 1"	BF658806
1415829_at	338.52	44.93	316.5	32.39	316.3	27.75	-1.07	0.576649	-1.07	0.514012	-1	0.952307	lamin B receptor	NM_133815
1415830_at	62.25	5.48	62.08	5.75	58.02	4.55	-1	0.956291	-1.07	0.602538	-1.07	0.507018	"origin recognition complex, subunit 5-like (S. cerevisiae)"	NM_011959
1451310_a_at	1585.06	185.15	1494.67	257.93	1552.38	199.52	-1.06	0.645269	-1.02	0.823011	1.04	0.61519	cathepsin L	J02583
1415831_at	609.44	103.45	654.51	65.02	656.28	55.03	1.07	0.583857	1.08	0.626778	1	0.92096	"proteasome (prosome, macropain) 26S subunit, non-ATPase, 2"	NM_134101
1415832_at	10.91	2.18	6.98	2.43	10.23	2.53	-1.56	0.243488	-1.07	0.80822	1.47	0.282908	"angiotensin II receptor, type 2"	NM_007429
1415833_x_at	3602.23	125.23	3412.06	146.66	3620.92	149.23	-1.06	0.457087	1.01	0.908904	1.06	0.329742	ribosomal protein S29	NM_009093
1415834_at	372.46	94.53	296.37	87.03	277.59	90.4	-1.26	0.085815	-1.34	0.176152	-1.07	0.573854	dual specificity phosphatase 6	NM_026268
1415835_at	38.01	4.05	40.26	3.83	41.84	6.44	1.06	0.676598	1.1	0.614858	1.04	0.775218	chorionic somatomammotropin hormone 2	NM_008865
1415836_at	124.34	20.37	116.09	23.28	120.64	16.66	-1.07	0.668716	-1.03	0.903592	1.04	0.616038	pyrroline-5-carboxylate synthetase (glutamate gamma-semialdehyde synthetase)	NM_019698
1415837_at	28.39	3.49	24.07	3.32	26.46	3.51	-1.18	0.540103	-1.07	0.734548	1.1	0.626384	kallikrein 6	BC010754
1448107_x_at	67.16	12.22	67.4	7.4	65.83	5.47	1	0.98599	-1.02	0.900254	-1.02	0.756461	kallikrein 6	BC010754
1448108_at	410.76	49.99	455.45	48.73	441.13	33.76	1.11	0.50137	1.07	0.667041	-1.03	0.77431	"tumor differentially expressed 1, like"	NM_019760
1415838_at	344.22	64.28	333.02	51.02	355.07	44.01	-1.03	0.893798	1.03	0.888207	1.07	0.392164	"tumor differentially expressed 1, like"	AK005203
1415839_a_at	1002.39	160.42	1014.43	145.81	1018.14	137.88	1.01	0.932077	1.02	0.825745	1	0.864209	nucleophosmin 1	NM_008722
1415840_at	403.29	88.99	433.68	55.06	481.41	69.15	1.08	0.760144	1.19	0.415585	1.11	0.263389	RIKEN cDNA 1110059L23 gene	NM_134255
1415841_at	296.2	27.26	356.37	23.53	315.32	14.41	1.2	0.117751	1.06	0.534691	-1.13	0.203489	"dynein, cytoplasmic, intermediate chain 2"	NM_010064
1415842_at	157.2	13.11	143.1	10.91	142.37	14.28	-1.1	0.399079	-1.1	0.407363	-1.01	0.981104	G protein beta subunit-like	BC015279
1415843_at	74.67	6.15	73.33	5.56	75.23	7.8	-1.02	0.816082	1.01	0.968607	1.03	0.845397	G protein beta subunit-like	NM_019988
1448109_a_at	2732.78	174.39	2603.23	108.24	2670.05	105.42	-1.05	0.567185	-1.02	0.73869	1.03	0.543518	ribosomal protein L26	NM_009080
1448110_at	184.52	77.16	184.84	65.19	197.99	63.28	1	0.996528	1.07	0.844721	1.07	0.575371	"sema domain, immunoglobulin domain (Ig), transmembrane domain (TM) and short cytoplasmic domain, (semaphorin) 4A"	NM_013658
1415844_at	7.55	3.45	2.97	2.13	6.44	2.83	-2.55	0.299571	-1.17	0.822703	2.17	0.393197	synaptotagmin 4	NM_009308
1415845_at	40.34	4.16	40.37	4.66	40.71	2.23	1	0.989657	1.01	0.849674	1.01	0.865463	synaptotagmin 4	AV336547
1448111_at	145.26	25.72	161.94	24.62	150.63	17.33	1.11	0.712432	1.04	0.940515	-1.08	0.711723	cytidine 5'-triphosphate synthase 2	NM_018737
1415846_a_at	25.43	3.59	27.99	3.98	27.73	4.69	1.1	0.604409	1.09	0.75151	-1.01	0.98167	"lactate dehydrogenase 3, C chain, sperm specific"	NM_013580
1415847_at	95.29	12.85	91.05	16.14	95.39	12.12	-1.05	0.768366	1	0.982691	1.05	0.613685	"lactate dehydrogenase 3, C chain, sperm specific"	NM_013580
1448112_at	762.74	61.99	776.4	71.93	777.99	33.29	1.02	0.805278	1.02	0.789823	1	0.862714	"cytochrome c oxidase, subunit VIIc"	NM_007749
1451747_a_at	114.81	15.48	123.76	18.69	124.18	15.93	1.08	0.803232	1.08	0.790546	1	0.965288	autophagy 12-like (S. cerevisiae)	AK016474
1460165_at	757.63	165.47	850.62	137.43	858.88	114.28	1.12	0.579661	1.13	0.484327	1.01	0.897971	"protein phosphatase 1, catalytic subunit, alpha isoform"	NM_031868
1415848_at	245.94	28.14	215.61	30.18	233.47	18.8	-1.14	0.473852	-1.05	0.706223	1.08	0.508652	chorionic somatomammotropin hormone 1	NM_008864
1448113_at	78.11	23.25	94.8	23.97	88.14	20.68	1.21	0.20537	1.13	0.271496	-1.08	0.537992	stathmin 1	BC010581
1415849_s_at	755.95	140.04	873.94	133.57	818.1	134.92	1.16	0.078734	1.08	0.310744	-1.07	0.198074	stathmin 1	BC010581
1415850_at	161.68	39.03	163.79	17.72	189.56	22	1.01	0.92791	1.17	0.525473	1.16	0.152962	RAS p21 protein activator 3	NM_009025
1415851_a_at	379.62	20.31	407.95	40.61	358.91	29.71	1.07	0.431068	-1.06	0.520742	-1.14	0.079237	inosine 5'-phosphate dehydrogenase 2	M33934
1415852_at	444.02	83.92	438.84	63.76	479.83	70.66	-1.01	0.941652	1.08	0.58196	1.09	0.272739	inosine 5'-phosphate dehydrogenase 2	M33934
1448114_a_at	169.1	19.63	146.16	13.07	160.96	13.17	-1.16	0.233284	-1.05	0.562588	1.1	0.339391	HpaII tiny fragments locus 9c	NM_008307
1448115_at	98.1	22.71	98.87	15.36	105.38	11.87	1.01	0.977037	1.07	0.808347	1.07	0.722729	HpaII tiny fragments locus 9c	NM_008307
1415853_at	356.48	37.37	311.29	28.91	342.38	26.12	-1.15	0.336164	-1.04	0.642936	1.1	0.368062	differentially expressed in FDCP 8	NM_054046
1448116_at	895.36	114.95	929.67	93.5	973.75	81.67	1.04	0.761627	1.09	0.501904	1.05	0.324581	"ubiquitin-activating enzyme E1, Chr X"	NM_009457
1415854_at	40.16	4.99	48.59	4.65	35.73	4.67	1.21	0.405287	-1.12	0.621316	-1.36	0.041366	kit ligand	BC011322
1415855_at	22.69	4.86	21.57	7.86	21.45	5.19	-1.05	0.90993	-1.06	0.911913	-1.01	0.97158	kit ligand	NM_013598
1448117_at	50.44	5.05	45.22	4.86	41.26	3.43	-1.12	0.454499	-1.22	0.19867	-1.1	0.571816	kit ligand	BB815530
1415856_at	311.51	55.34	327.89	32.73	340.24	30.04	1.05	0.719106	1.09	0.414759	1.04	0.509226	embigin	NM_010330
1415857_at	505.6	86.14	393.74	60.76	529.56	73.54	-1.28	0.144379	1.05	0.602435	1.34	0.070143	embigin	BG064842
1415858_at	570.89	135.61	579.14	105.28	641.18	99.63	1.01	0.942139	1.12	0.507113	1.11	0.245819	"eukaryotic translation initiation factor 3, subunit 8"	NM_019646
1415859_at	281.79	84.28	243.71	77.88	247.77	76.3	-1.16	0.411442	-1.14	0.35862	1.02	0.926837	RIKEN cDNA 3230401O13 gene	BB858329
1425364_a_at	627.94	101.34	621.82	124.95	641.33	105.83	-1.01	0.942392	1.02	0.931514	1.03	0.546934	"solute carrier family 3 (activators of dibasic and neutral amino acid transport), member 2"	U25708
1415860_at	702.24	115.84	709.16	122.98	756.61	102.8	1.01	0.922317	1.08	0.336323	1.07	0.432339	karyopherin (importin) alpha 2	NM_010655
1455093_a_at	33.56	6.76	43.6	5.54	44.3	6.71	1.3	0.364351	1.32	0.375054	1.02	0.941531	alpha-2-HS-glycoprotein	AI256465
1415861_at	28.52	5.11	20.57	3.81	26.82	4.46	-1.39	0.318778	-1.06	0.839436	1.3	0.206522	tyrosinase-related protein 1	NM_031202
1415862_at	13.61	1.93	16.79	1.96	15.16	2.6	1.23	0.327517	1.11	0.667381	-1.11	0.672788	tyrosinase-related protein 1	BB762957
1415863_at	769.59	107.37	826.22	97.39	890.08	83.38	1.07	0.565047	1.16	0.131443	1.08	0.188658	"eukaryotic translation initiation factor 4, gamma 2"	NM_013507
1448118_a_at	3997.04	325.73	4364.22	228.26	4535.33	200.59	1.09	0.34604	1.13	0.180412	1.04	0.345073	cathepsin D	NM_009983
1415864_at	11.71	3.8	12.22	2.09	10.1	1.68	1.04	0.86438	-1.16	0.552121	-1.21	0.466537	"2,3-bisphosphoglycerate mutase"	BC004589
1415865_s_at	57.08	7.02	58.86	4.67	45.26	2.99	1.03	0.807531	-1.26	0.174172	-1.3	0.044383	"2,3-bisphosphoglycerate mutase"	BC004589
1448119_at	46.52	5.33	48.2	6.12	43.03	5.49	1.04	0.803973	-1.08	0.683214	-1.12	0.56852	"2,3-bisphosphoglycerate mutase"	NM_007563
1415866_at	80.84	16.77	79	7.75	84.65	10.76	-1.02	0.923476	1.05	0.716884	1.07	0.537109	expressed sequence AW538196	NM_133952
1448120_at	89.01	6.77	97.99	8.83	100.23	10.27	1.1	0.496363	1.13	0.444269	1.02	0.893069	growth differentiation factor 9	NM_008110
1415867_at	736.6	128.19	737.8	83.16	757.41	74.15	1	0.972086	1.03	0.81747	1.03	0.598349	chaperonin subunit 4 (delta)	NM_009837
1415868_at	87.23	10.99	84.14	9.13	80.49	9.27	-1.04	0.820113	-1.08	0.653106	-1.05	0.557993	RIKEN cDNA 2610204B21 gene	BI989964
1415869_a_at	300.08	76.36	302.62	76.41	339.08	64.23	1.01	0.963467	1.13	0.356224	1.12	0.522468	tripartite motif protein 28	NM_011588
1448121_at	220.21	28.06	238.49	26.84	268.82	25.62	1.08	0.657484	1.22	0.212577	1.13	0.283919	WW domain binding protein 2	NM_016852
1452024_a_at	148.44	26.33	152.54	33.8	156.92	29.18	1.03	0.83894	1.06	0.655755	1.03	0.772354	LIM domain binding 1	AF030333
1448122_at	829.87	128.05	865.59	104.62	862.37	67.08	1.04	0.615567	1.04	0.653697	-1	0.94936	t-complex protein 1	NM_013686
1415870_at	376.74	48.33	398.74	47.1	435.41	37.05	1.06	0.586722	1.16	0.216978	1.09	0.311761	calumenin	NM_007594
1415871_at	146.4	21.32	158.59	19.5	145.62	27.53	1.08	0.411637	-1.01	0.974607	-1.09	0.808715	"transforming growth factor, beta induced, 68 kDa"	NM_009369
1448123_s_at	112.36	30.16	116.77	12.03	113	18.4	1.04	0.843171	1.01	0.928039	-1.03	0.716046	"transforming growth factor, beta induced, 68 kDa"	NM_009369
1415872_at	495.14	62.5	489.91	74.2	440.91	30.95	-1.01	0.934855	-1.12	0.430924	-1.11	0.49119	heterogeneous nuclear ribonucleoprotein H1	NM_021510
1415873_a_at	342.59	43.01	358.44	40.94	352.36	31.37	1.05	0.753861	1.03	0.864893	-1.02	0.837635	ARP1 actin-related protein 1 homolog A (yeast)	NM_016860
1448124_at	792.42	142.38	838.63	114.53	823.82	75.34	1.06	0.699884	1.04	0.824873	-1.02	0.957467	beta-glucuronidase	NM_010368
1415874_at	87.55	8.49	86.54	9.29	70.07	10.48	-1.01	0.933884	-1.25	0.215422	-1.24	0.336557	sprouty homolog 1 (Drosophila)	NM_011896
1448125_at	89.37	11.88	80.57	10.94	86.68	11.68	-1.11	0.538279	-1.03	0.819808	1.08	0.517845	Ras-like without CAAX 2	NM_009065
1460166_at	31.29	5.11	46.28	8.35	32.82	5.73	1.48	0.130964	1.05	0.653669	-1.41	0.203444	Ras-like without CAAX 2	BB271919
1448126_at	102.32	12.01	90.7	10.06	82.69	14.35	-1.13	0.415206	-1.24	0.188514	-1.1	0.556849	"teratocarcinoma expressed, serine rich"	NM_019643
1415875_at	30.49	6.31	29.19	5.69	28.33	6.34	-1.04	0.858095	-1.08	0.80942	-1.03	0.944437	"teratocarcinoma expressed, serine rich"	NM_019643
1415876_a_at	2267.2	189.09	2322.03	99.76	2356.87	80.19	1.02	0.812992	1.04	0.683921	1.02	0.744755	ribosomal protein S26	NM_013765
1415877_at	73.72	8.44	52.22	11.51	61.51	7.04	-1.41	0.193079	-1.2	0.182545	1.18	0.437388	dihydropyrimidinase-like 3	NM_009468
1415878_at	209.08	56.89	234.86	50.86	247.15	50.96	1.12	0.508	1.18	0.235919	1.05	0.637676	ribonucleotide reductase M1	NM_009103
1448127_at	267.17	76.53	250.59	84.01	278.18	80.41	-1.07	0.741247	1.04	0.818991	1.11	0.432177	ribonucleotide reductase M1	BB758819
1415879_a_at	2139.46	204.94	2213.36	204.72	2392.3	197.5	1.03	0.714285	1.12	0.084931	1.08	0.224125	"ribosomal protein, large P2"	BC012413
1448128_at	1239.72	187.24	1414.84	223.3	1449.23	197.88	1.14	0.622747	1.17	0.524524	1.02	0.713484	protective protein for beta-galactosidase	NM_008906
1415880_a_at	2349.28	113.85	2297.38	170.26	2422.51	203.16	-1.02	0.596466	1.03	0.878059	1.05	0.449493	lysosomal membrane glycoprotein 1	NM_010684
1448129_at	1464.96	148.85	1380.22	102.74	1458.37	115.65	-1.06	0.644736	-1	0.967679	1.06	0.213164	"actin related protein 2/3 complex, subunit 5"	NM_026369
1415881_at	345.99	43.96	356.54	42.3	365.53	44	1.03	0.856608	1.06	0.766345	1.03	0.718396	growth hormone inducible transmembrane protein	NM_078478
1415882_at	727.68	91.28	795.7	62.52	799.19	54.41	1.09	0.513244	1.1	0.476406	1	0.948326	growth hormone inducible transmembrane protein	BC010224
1448130_at	84.26	18.49	95.65	8.26	97.92	16.35	1.14	0.463692	1.16	0.509001	1.02	0.874537	farnesyl diphosphate farnesyl transferase 1	NM_010191
1415883_a_at	20.89	5.09	25.77	4.62	20.48	5.93	1.23	0.506399	-1.02	0.942719	-1.26	0.493401	"elastase 3B, pancreatic"	NM_026419
1415884_at	180.54	11.13	178.04	8.36	181.92	8.12	-1.01	0.88218	1.01	0.926909	1.02	0.658599	"elastase 3B, pancreatic"	NM_026419
1448131_at	85.46	14.28	86.85	10.93	91.33	10.45	1.02	0.891962	1.07	0.658951	1.05	0.732754	hypertension related protein 1	NM_133201
1415885_at	9	4.86	8.56	6.51	5.41	3.06	-1.05	0.866972	-1.66	0.570483	-1.58	0.659847	chromogranin B	NM_007694
1415886_at	97.43	12.77	100.96	9.09	102.87	12.5	1.04	0.77152	1.06	0.734012	1.02	0.9112	SH2 domain containing 3C	AB043953
1448132_at	123.15	9.58	114.01	9.56	125.51	11.53	-1.08	0.418335	1.02	0.85462	1.1	0.300948	"solute carrier family 19 (sodium/hydrogen exchanger), member 1"	NM_031196
1448133_at	108.87	20.37	119.92	25.7	119.14	19.82	1.1	0.803047	1.09	0.459673	-1.01	0.882635	expressed sequence C87860	NM_133787
1415887_at	722.15	60.73	692.54	53.52	723.95	39.46	-1.04	0.516426	1	0.922168	1.05	0.421849	Trk-fused gene	NM_019678
1448134_at	210.22	47.67	226.42	22.85	215.37	26.33	1.08	0.785693	1.02	0.930987	-1.05	0.726987	paladin	NM_013753
1415888_at	207.74	46.77	217.9	62.56	256.55	48.84	1.05	0.833279	1.23	0.265401	1.18	0.344868	hepatoma-derived growth factor	NM_008231
1415889_a_at	1396.67	178.95	1338.84	96.57	1615.72	132.75	-1.04	0.717285	1.16	0.049521	1.21	0.03748	tumor rejection antigen gp96	NM_011631
1415890_at	190.82	38.84	202.45	30.01	203.88	24.73	1.06	0.76334	1.07	0.698518	1.01	0.922884	3'-phosphoadenosine 5'-phosphosulfate synthase 1	NM_011863
1426100_a_at	111.32	14.2	112.79	13.12	127.99	20.51	1.01	0.940294	1.15	0.597962	1.13	0.273895	"thymidine kinase 2, mitochondrial"	AF105217
1453651_a_at	505.01	43.97	586.86	51.52	595.08	44.09	1.16	0.336651	1.18	0.279305	1.01	0.720041	brain protein 44-like	AV223468
1448135_at	600.92	117.51	610.09	120.29	629.53	96.03	1.02	0.967096	1.05	0.855167	1.03	0.769038	activating transcription factor 4	M94087
1415891_at	382.72	42.85	383.72	49.05	442.96	35.69	1	0.970749	1.16	0.186013	1.15	0.16837	"succinate-CoA ligase, GDP-forming, alpha subunit"	NM_019879
1415892_at	252.9	31.62	310.09	52.39	335.27	43.62	1.23	0.430259	1.33	0.232796	1.08	0.381749	sphingosine phosphate lyase 1	BC026135
1415893_at	129.86	51.22	128.71	46.47	148.48	52.85	-1.01	0.945083	1.14	0.6045	1.15	0.3816	sphingosine phosphate lyase 1	NM_009163
1448136_at	84.63	12.75	77.67	5.12	80.58	4.64	-1.09	0.659163	-1.05	0.699325	1.04	0.564442	ectonucleotide pyrophosphatase/phosphodiesterase 2	BC003264
1415894_at	94.52	16.13	79.7	12.3	87.89	9.15	-1.19	0.571114	-1.08	0.681607	1.1	0.593201	ectonucleotide pyrophosphatase/phosphodiesterase 2	AW125230
1415895_at	1128.17	123.24	1011.96	89.84	1096.24	100.96	-1.11	0.344729	-1.03	0.814193	1.08	0.290682	small nuclear ribonucleoprotein N	NM_013670
1415896_x_at	987.56	116.92	931.45	59.64	940.9	81.8	-1.06	0.551318	-1.05	0.748175	1.01	0.754528	small nuclear ribonucleoprotein N	NM_013670
1426306_a_at	23.5	5	26.08	5.48	21.39	2.54	1.11	0.644974	-1.1	0.607187	-1.22	0.348272	"melanoma antigen, family D, 2"	AF319976
1415897_a_at	1138.38	93.18	1167.05	177.99	1164.7	152.37	1.03	0.882717	1.02	0.876574	-1	0.995368	microsomal glutathione S-transferase 1	BC009155
1415898_at	32.99	7.02	24.95	4.9	25.63	7.13	-1.32	0.419248	-1.29	0.39227	1.03	0.853219	microsomal glutathione S-transferase 1	BI150149
1415899_at	373.84	94.97	365.3	126.34	390.96	126.23	-1.02	0.858502	1.05	0.974769	1.07	0.423615	Jun-B oncogene	NM_008416
1452514_a_at	38.38	7.55	42.55	6.54	35.93	6.79	1.11	0.697783	-1.07	0.937247	-1.18	0.61549	kit oncogene	X65997
1415900_a_at	64.11	8.27	72.73	9.25	72.8	8.81	1.13	0.54197	1.14	0.518995	1	0.985636	kit oncogene	BB333334
1415901_at	357.1	60.41	378.93	62.38	414.14	60.15	1.06	0.837392	1.16	0.468893	1.09	0.499508	"procollagen-lysine, 2-oxoglutarate 5-dioxygenase 3"	NM_011962
1460167_at	53.89	14.02	55.19	13.66	56.71	11.07	1.02	0.81085	1.05	0.758832	1.03	0.767985	"aldehyde dehydrogenase family 7, member A1"	BC012407
1415902_at	35.6	8.61	41.76	5.03	30.74	4.19	1.17	0.529936	-1.16	0.696099	-1.36	0.129002	"aldehyde dehydrogenase family 7, member A1"	NM_138600
1448137_at	31.96	6.09	25.26	6.69	25.54	9.22	-1.27	0.579182	-1.25	0.6339	1.01	0.953049	"gb:BF471915 /DB_XREF=gi:11541098 /DB_XREF=UI-M-BH3-awp-b-09-0-UI.r1 /CLONE=UI-M-BH3-awp-b-09-0-UI /FEA=FLmRNA /CNT=262 /TID=Mm.30250.1 /TIER=ConsEnd /STK=0 /UG=Mm.30250 /LL=28121 /UG_GENE=D18Wsu181e /UG_TITLE=DNA segment, Chr 18, Wayne State University 181, expressed /FL=gb:BC012407.1 gb:NM_138600.1"	BF471915
1459986_a_at	3475.89	244.1	3345.68	142.65	3580.45	75.8	-1.04	0.637523	1.03	0.646322	1.07	0.203163	ribosomal protein S17	NM_009092
1455662_x_at	2935.39	262.07	2842.7	128.5	3019.24	94.75	-1.03	0.735962	1.03	0.706411	1.06	0.192275	ribosomal protein S17	AV117525
1415903_at	245.24	11.88	221.37	16.11	219	13.25	-1.11	0.254842	-1.12	0.168504	-1.01	0.913034	"solute carrier family 38, member 1"	NM_134086
1431056_a_at	1355.51	198.68	1409.4	265.74	1513.33	335.07	1.04	0.851767	1.12	0.564837	1.07	0.504717	lipoprotein lipase	AK017272
1415904_at	2774.83	336.95	2990.51	513.82	2804.19	443.32	1.08	0.562628	1.01	0.943873	-1.07	0.406561	lipoprotein lipase	NM_008509
1448138_at	174.55	43.91	175.66	40.16	192.63	31.63	1.01	0.97097	1.1	0.629969	1.1	0.495607	"protein phosphatase 2A, regulatory subunit B (PR 53)"	NM_138748
1415905_at	92.06	13.9	102.04	12.27	86.02	6.84	1.11	0.409875	-1.07	0.650808	-1.19	0.203355	regenerating islet-derived 1	NM_009042
1415906_at	4511.68	176.32	4447.89	155.25	4663.53	218.5	-1.01	0.832115	1.03	0.501931	1.05	0.431949	"thymosin, beta 4, X chromosome"	NM_021278
1415907_at	235.26	57.65	227.08	29.16	237.44	27.03	-1.04	0.897837	1.01	0.981832	1.05	0.628666	cyclin D3	NM_007632
1415908_at	150.08	36.45	220.97	57.5	175.2	26.38	1.47	0.225241	1.17	0.611219	-1.26	0.320655	"testis-specific protein, Y-encoded-like"	BC011213
1448139_at	232.68	32.82	179.96	21.88	170.4	19.17	-1.29	0.161074	-1.37	0.10518	-1.06	0.645929	megalencephalic leukoencephalopathy with subcortical cysts 1 homolog (human)	NM_133241
1415909_at	202.35	43.15	206.29	31.3	209.96	27.7	1.02	0.837839	1.04	0.787663	1.02	0.688328	stress-induced phosphoprotein 1	NM_016737
1448140_at	50.58	14.09	56.14	15.79	51.58	9.55	1.11	0.58533	1.02	0.935596	-1.09	0.626828	RIKEN cDNA 2810413N20 gene	NM_134141
1415910_s_at	256.87	24.06	259.71	23.48	258.65	17.87	1.01	0.822868	1.01	0.891732	-1	0.940881	RIKEN cDNA 2810413N20 gene	NM_134141
1448141_at	186.89	36.73	190.98	21	210.35	23.19	1.02	0.885277	1.13	0.397497	1.1	0.230707	RIKEN cDNA 1110014J01 gene	NM_029101
1415911_at	178.66	10.78	213.02	30.26	175.93	21.88	1.19	0.362457	-1.02	0.820357	-1.21	0.392928	imprinted and ancient	NM_008378
1415912_a_at	1328.9	193.75	1350.86	173.63	1393.25	139.17	1.02	0.886958	1.05	0.712074	1.03	0.665388	ribosomal protein S13	NM_026533
1448142_x_at	1445.83	170.87	1366.35	140.17	1539.36	108.67	-1.06	0.617994	1.06	0.554816	1.13	0.138551	ribosomal protein S13	NM_026533
1415913_at	43.03	6.31	41.8	4.7	40.32	9.78	-1.03	0.917293	-1.07	0.832629	-1.04	0.998369	ribosomal protein S13	BC011192
1448143_at	477.48	120.92	531.09	84.22	561.11	108.21	1.11	0.459002	1.18	0.242689	1.06	0.437193	"aldehyde dehydrogenase 2, mitochondrial"	NM_009656
1415914_at	1066.62	216.29	1098.87	176.12	1176.18	117.01	1.03	0.825088	1.1	0.440181	1.07	0.432403	heterogeneous nuclear ribonucleoprotein A/B	NM_010448
1448144_at	205.42	40.15	226.33	32.6	232.06	28.92	1.1	0.548222	1.13	0.488377	1.03	0.669193	heterogeneous nuclear ribonucleoprotein A/B	AK013384
1415915_at	243.04	55.5	256.71	42.37	265.09	31.06	1.06	0.69813	1.09	0.486637	1.03	0.657746	DEAD/H (Asp-Glu-Ala-Asp/His) box polypeptide 1	NM_134040
1415916_a_at	155.79	20.46	156.21	19.2	157.43	15.56	1	0.848514	1.01	0.791382	1.01	0.869031	"methylenetetrahydrofolate dehydrogenase (NADP+ dependent), methenyltetrahydrofolate cyclohydrolase, formyltetrahydrofolate synthase"	NM_138745
1415917_at	209.68	17.17	198.28	16.83	204.63	17.13	-1.06	0.517813	-1.02	0.834528	1.03	0.615379	"methylenetetrahydrofolate dehydrogenase (NADP+ dependent), methenyltetrahydrofolate cyclohydrolase, formyltetrahydrofolate synthase"	NM_138745
1436760_a_at	1546.31	317.57	1674.52	229.14	1793.83	270.51	1.08	0.664293	1.16	0.350808	1.07	0.469858	ribosomal protein S8	BQ127746
1415918_a_at	661.29	171.52	783.14	171.11	756.26	131.42	1.18	0.420734	1.14	0.427252	-1.04	0.726575	triosephosphate isomerase	NM_009415
1452927_x_at	961.18	150.45	1022.98	155.17	1010.68	120.62	1.06	0.584613	1.05	0.628144	-1.01	0.984357	triosephosphate isomerase	AW537828
1448145_at	84.75	23.18	100.38	20.04	102.86	13.11	1.18	0.595443	1.21	0.48544	1.02	0.792224	WW domain-containing protein 4	NM_025830
1448146_at	74.54	4.41	73.58	5.91	70.79	7.25	-1.01	0.946979	-1.05	0.6246	-1.04	0.668257	WW domain-containing protein 4	AK004087
1415919_at	107.27	11.04	110.06	10.33	110.85	10.93	1.03	0.833679	1.03	0.827383	1.01	0.860024	"neural proliferation, differentiation and control gene 1"	NM_008721
1415920_at	163.54	20.83	172.77	20.89	164.5	12.79	1.06	0.732829	1.01	0.96315	-1.05	0.664403	"cleavage stimulation factor, 3' pre-RNA subunit 2, tau"	NM_031249
1448147_at	19.03	5.76	15.85	3.3	15.6	5.03	-1.2	0.731473	-1.22	0.542906	-1.02	0.791526	"tumor necrosis factor receptor superfamily, member 19"	NM_013869
1415921_a_at	148.91	18.69	135.13	13.19	150.07	8.74	-1.1	0.644245	1.01	0.979999	1.11	0.38531	"tumor necrosis factor receptor superfamily, member 19"	AF167552
1448148_at	1367.06	193.85	1534.07	285.43	1606.5	196.06	1.12	0.668728	1.18	0.481507	1.05	0.546298	granulin	M86736
1415922_s_at	596.36	158.86	558.22	181.87	620.82	186.22	-1.07	0.828574	1.04	0.888926	1.11	0.330895	MARCKS-like protein	NM_010807
1415923_at	12.39	3.39	12.34	4.02	9.96	3.27	-1	0.995475	-1.24	0.428184	-1.24	0.580531	necdin	NM_010882
1415924_at	86.65	13.93	89.49	10.25	75.21	10.25	1.03	0.859002	-1.15	0.49235	-1.19	0.169021	transition protein 1	NM_009407
1448149_at	345.04	47.11	362.29	26.72	365.92	23.84	1.05	0.76708	1.06	0.705992	1.01	0.649172	catenin alpha 1	NM_009818
1415925_a_at	345.45	52.38	336.17	60.01	378.46	46.35	-1.03	0.859157	1.1	0.232117	1.13	0.360702	nucleoporin 62	NM_053074
1415926_at	258.76	35.98	263.69	30.26	262.28	27.17	1.02	0.820617	1.01	0.856594	-1.01	0.96436	nucleoporin 62	NM_053074
1448150_at	110.05	8.78	116.03	5.73	125.51	15.58	1.05	0.602701	1.14	0.425142	1.08	0.586397	nucleoporin 62	AK017823
1460168_at	214.14	28.85	230.2	31.02	226.42	20.45	1.07	0.659396	1.06	0.380942	-1.02	0.881281	stem-loop binding protein	NM_009193
1448151_at	422.43	65.2	444.08	54.12	447.97	48.05	1.05	0.604683	1.06	0.622064	1.01	0.865636	"ELAV (embryonic lethal, abnormal vision, Drosophila)-like 1 (Hu antigen R)"	BC016194
1415927_at	10.38	2.38	14.42	3.71	12.43	2.6	1.39	0.306123	1.2	0.52712	-1.16	0.647469	"actin, alpha, cardiac"	NM_009608
1415928_a_at	387.7	33.4	410.66	35.28	392.05	32.66	1.06	0.380393	1.01	0.815596	-1.05	0.481169	microtubule-associated protein 1 light chain 3	NM_026160
1415929_at	398.4	33.99	425.92	53.59	417.59	43.8	1.07	0.840961	1.05	0.949628	-1.02	0.836484	microtubule-associated protein 1 light chain 3	NM_026160
1415930_a_at	620.58	46.29	702.52	55.46	695.45	26.24	1.13	0.118985	1.12	0.158661	-1.01	0.944331	microtubule-associated protein 1 light chain 3	AU080586
1448152_at	177.79	40.55	159.2	21.35	153.75	21.67	-1.12	0.641322	-1.16	0.589028	-1.04	0.735035	insulin-like growth factor 2	NM_010514
1415931_at	32.18	5.13	32.58	8.61	31.71	5.49	1.01	0.994735	-1.01	0.934953	-1.03	0.840683	insulin-like growth factor 2	M14951
1427604_a_at	46.64	4.01	47.56	5.33	47.41	3.35	1.02	0.911466	1.02	0.902087	-1	0.946019	"ATPase, class II, type 9A"	AF011336
1415932_x_at	19.45	3.42	17.77	5.11	22.34	3.76	-1.09	0.763967	1.15	0.662539	1.26	0.535194	"ATPase, class II, type 9A"	NM_015731
1415933_a_at	1556.49	133.34	1712.08	124.45	1668.38	166.25	1.1	0.406755	1.07	0.419208	-1.03	0.703204	"cytochrome c oxidase, subunit Va"	NM_007747
1448153_at	1508.45	93.67	1577.89	83.73	1692.74	79.71	1.05	0.474982	1.12	0.147722	1.07	0.24548	"cytochrome c oxidase, subunit Va"	NM_007747
1415934_at	178.6	17.85	213.68	28.12	194.9	18.86	1.2	0.157735	1.09	0.318768	-1.1	0.443376	RIKEN cDNA 9430009J09 gene	AF482000
1448154_at	378.39	51.66	276.63	49.83	337.73	37.09	-1.37	0.080822	-1.12	0.427245	1.22	0.134503	N-myc downstream regulated 2	NM_013864
1415935_at	83.29	7.98	81.41	11.23	81.07	5.95	-1.02	0.904192	-1.03	0.813613	-1	0.981703	SPARC related modular calcium binding 2	NM_022315
1415936_at	296.78	36.02	300.28	56.44	318.38	51.25	1.01	0.98329	1.07	0.583845	1.06	0.556218	breast cancer anti-estrogen resistance 3	NM_013867
1449674_s_at	396.72	43.46	405.13	46.36	433.56	39.01	1.02	0.887623	1.09	0.426532	1.07	0.408834	programmed cell death 6 interacting protein	C76364
1415937_s_at	105.81	9.67	102.74	5	104.89	7.94	-1.03	0.721409	-1.01	0.927411	1.02	0.807644	programmed cell death 6 interacting protein	BM246857
1448155_at	197.08	28.76	175.64	22.14	166.95	19.79	-1.12	0.396408	-1.18	0.348759	-1.05	0.764366	programmed cell death 6 interacting protein	AV270812
1415938_at	34.6	4.43	38.48	3.39	31.93	3.21	1.11	0.476368	-1.08	0.67363	-1.21	0.296202	"serine protease inhibitor, Kazal type 3"	NM_009258
1415939_at	137.24	13.46	118.1	10.93	125.21	13.3	-1.16	0.0872	-1.1	0.539628	1.06	0.661203	fibromodulin	NM_021355
1448156_at	386.88	20.93	365.43	18.01	359.56	16.19	-1.06	0.599769	-1.08	0.49188	-1.02	0.797811	trefoil factor 1	NM_009362
1415940_at	355.01	37.84	405.16	77.08	428.83	75.74	1.14	0.641968	1.21	0.502853	1.06	0.607985	expressed sequence AA407930	NM_133349
1415941_s_at	138.45	16.64	162.09	16.03	155.62	17.17	1.17	0.339348	1.12	0.314003	-1.04	0.697614	expressed sequence AA407930	NM_133349
1415942_at	2495.04	355.59	2566.53	263.89	2828.11	292.88	1.03	0.871486	1.13	0.361258	1.1	0.154681	ribosomal protein 10	NM_052835
1448157_s_at	3135.69	208.01	3138.91	159.5	3258.57	178.54	1	0.996346	1.04	0.573566	1.04	0.431147	ribosomal protein 10	NM_052835
1415943_at	208.52	32.63	163.43	29.86	193.58	51.15	-1.28	0.378809	-1.08	0.792699	1.18	0.299936	syndecan 1	BC010560
1415944_at	108.2	10.28	93.35	13.95	107.67	9.43	-1.16	0.543736	-1	0.906714	1.15	0.45069	syndecan 1	NM_011519
1448158_at	83.08	14.09	68.97	11.01	77.55	18.22	-1.2	0.404343	-1.07	0.921147	1.12	0.559591	syndecan 1	BI788645
1455106_a_at	285.36	46.39	298.85	56.13	284.16	54.61	1.05	0.727383	-1	0.972677	-1.05	0.626681	"creatine kinase, brain"	BG967663
1415945_at	263.14	69.52	291.01	86.91	312.87	70.26	1.11	0.502236	1.19	0.269365	1.08	0.641811	mini chromosome maintenance deficient 5 (S. cerevisiae)	NM_008566
1415946_at	196.11	33.17	179.23	23.71	216.02	24.36	-1.09	0.607654	1.1	0.535205	1.21	0.130164	"phosphatidylinositol glycan, class Q"	NM_011822
1415947_at	736.06	109.5	874.06	125.64	907.87	149.51	1.19	0.370985	1.23	0.293352	1.04	0.657862	cellular repressor of E1A-stimulated genes	NM_011804
1415948_at	1143.29	89.77	1266.46	148.21	1208.97	121.61	1.11	0.469456	1.06	0.640344	-1.05	0.450809	cellular repressor of E1A-stimulated genes	BC027426
1415949_at	46.64	15.62	23.86	5.89	18.23	4.31	-1.95	0.248185	-2.56	0.183045	-1.31	0.503682	carboxypeptidase E	BC010197
1415950_a_at	597.7	91.27	577.76	94.64	599.43	80.12	-1.03	0.815051	1	0.977105	1.04	0.458185	phosphatidylethanolamine binding protein	NM_018858
1415951_at	54.97	8.67	56.17	11.62	51.23	9.45	1.02	0.932368	-1.07	0.769782	-1.1	0.631108	FK506 binding protein 10	NM_010221
1415952_at	334.02	70.99	327.4	37.43	334.2	45.84	-1.02	0.891043	1	0.998829	1.02	0.872905	MAP/microtubule affinity-regulating kinase 2	NM_007928
1415953_s_at	306.28	18.12	247.78	23.73	261.38	18.36	-1.24	0.075933	-1.17	0.184666	1.05	0.517172	MAP/microtubule affinity-regulating kinase 2	BI686265
1415954_at	109.41	22.14	92.52	17.08	92.08	15.49	-1.18	0.545984	-1.19	0.302969	-1	0.957143	trypsin 4	AB009661
1415955_x_at	65.84	8.73	67.96	6.1	67.75	6.48	1.03	0.816789	1.03	0.876676	-1	0.993683	protamine 1	K02926
1460169_a_at	316.21	45.6	317.15	19.48	308.24	26.4	1	0.968582	-1.03	0.853303	-1.03	0.798691	PCTAIRE-motif protein kinase 1	NM_011049
1415956_a_at	308.64	29.74	305.95	21.85	289.08	24.83	-1.01	0.990169	-1.07	0.588848	-1.06	0.373523	PCTAIRE-motif protein kinase 1	AI327059
1427720_a_at	441.57	53.06	487.57	53.03	466.65	47.58	1.1	0.471556	1.06	0.690262	-1.04	0.47776	novel nuclear protein 1	AF312394
1415957_a_at	194.57	49.36	193.4	45.19	199.67	38.8	-1.01	0.989793	1.03	0.873303	1.03	0.761902	novel nuclear protein 1	AV297071
1415958_at	492.46	119.33	365.23	70.75	352.81	31.39	-1.35	0.220748	-1.4	0.281444	-1.04	0.941665	"solute carrier family 2 (facilitated glucose transporter), member 4"	NM_009204
1415959_at	57.66	5.92	45.94	6.89	48.69	5.13	-1.26	0.264387	-1.18	0.316917	1.06	0.743429	"solute carrier family 2 (facilitated glucose transporter), member 4"	AB008453
1415960_at	168.33	15.81	151.62	15.02	145.56	13.62	-1.11	0.336959	-1.16	0.290022	-1.04	0.707334	myeloperoxidase	NM_010824
1415961_at	782.21	95.82	760.67	147.07	749.03	151.16	-1.03	0.882822	-1.04	0.829815	-1.02	0.805104	integral membrane protein 2C	NM_022417
1415962_at	743.14	119.41	782.34	89.34	797.47	83.09	1.05	0.768783	1.07	0.698123	1.02	0.74015	"eukaryotic translation initiation factor 3, subunit 3 (gamma)"	NM_080635
1415963_at	427.66	43.85	460.09	51.37	440.94	40.69	1.08	0.634666	1.03	0.849353	-1.04	0.401055	heterogeneous nuclear ribonucleoprotein H2	NM_019868
1415964_at	346.03	63.02	324.18	67.42	375.2	85.55	-1.07	0.706946	1.08	0.666196	1.16	0.375188	stearoyl-Coenzyme A desaturase 1	BC007474
1415965_at	98.02	10.48	106.39	18.49	115.84	17.55	1.09	0.668716	1.18	0.346505	1.09	0.364951	stearoyl-Coenzyme A desaturase 1	NM_009127
1415966_a_at	91.57	14.04	96.51	13.01	87.25	4.86	1.05	0.759434	-1.05	0.8104	-1.11	0.482399	NADH dehydrogenase (ubiquinone) flavoprotein 1	NM_133666
1415967_at	355.53	42.52	372.89	27.07	377.69	23.54	1.05	0.675842	1.06	0.56107	1.01	0.74951	NADH dehydrogenase (ubiquinone) flavoprotein 1	NM_133666
1415968_a_at	112.56	10.35	98.01	9.92	95.21	8.77	-1.15	0.322541	-1.18	0.175504	-1.03	0.809655	kidney androgen regulated protein	NM_010594
1415969_s_at	41.1	6.3	35.95	5.33	36.58	4.07	-1.14	0.475217	-1.12	0.591783	1.02	0.767015	kidney androgen regulated protein	NM_010594
1415970_at	967.09	134.27	1002.88	133.59	1031.17	56.58	1.04	0.829712	1.07	0.70493	1.03	0.906232	"cytochrome c oxidase, subunit VIc"	NM_053071
1415971_at	390.62	72.46	439.95	77.65	412.94	70.14	1.13	0.567048	1.06	0.821249	-1.07	0.441908	myristoylated alanine rich protein kinase C substrate	NM_008538
1415972_at	210.19	41.16	180.99	29.87	252.7	49.89	-1.16	0.549333	1.2	0.47552	1.4	0.06275	myristoylated alanine rich protein kinase C substrate	AW546141
1415973_at	161.83	33.36	161.83	35.86	147.71	39.44	-1	0.994483	-1.1	0.77025	-1.1	0.55064	myristoylated alanine rich protein kinase C substrate	BF141776
1415974_at	131.89	37.76	145.44	34.74	168.14	22.92	1.1	0.722199	1.27	0.29237	1.16	0.385643	mitogen activated protein kinase kinase 2	NM_023138
1415975_at	144.73	21.04	141.76	12.83	142.78	10.95	-1.02	0.864017	-1.01	0.889973	1.01	0.967885	"DNA segment, Chr 16, ERATO Doi 465, expressed"	NM_025821
1415976_a_at	201.21	28.04	180.88	25.94	178.5	24.82	-1.11	0.432623	-1.13	0.280439	-1.01	0.856556	"DNA segment, Chr 16, ERATO Doi 465, expressed"	AU080787
1415977_at	196.41	82.39	201.63	87.44	214.77	69.01	1.03	0.877603	1.09	0.571192	1.07	0.636096	RIKEN cDNA 1300017C10 gene	NM_023627
1415978_at	12.86	5.91	17.91	5.3	14.05	4.27	1.39	0.528301	1.09	0.895634	-1.27	0.550208	"tubulin, beta 3"	NM_023279
1426162_a_at	1324.11	168.54	1269.03	170.05	1371.85	136.38	-1.04	0.821638	1.04	0.80907	1.08	0.392421	ribosomal protein L7	M85235
1426163_x_at	1456.36	157.03	1413.25	147.07	1448.23	124.82	-1.03	0.802581	-1.01	0.977295	1.02	0.781276	ribosomal protein L7	M85235
1415979_x_at	1801.34	180.93	1705.05	165.36	1809.95	125.97	-1.06	0.689965	1	0.968842	1.06	0.399135	ribosomal protein L7	BC025909
1415980_at	650.78	128.27	757.94	122.45	744.54	108.45	1.16	0.498716	1.14	0.525371	-1.02	0.782072	"ATP synthase, H+ transporting, mitochondrial F0 complex, subunit c (subunit 9), isoform 2"	NM_026468
1415981_at	114.36	10.03	120.93	16.9	115.81	13.29	1.06	0.782014	1.01	0.965964	-1.04	0.616274	RIKEN cDNA 5031400M07 gene	NM_020586
1415982_at	82.19	12.07	77.12	9.66	84.15	9.98	-1.07	0.733848	1.02	0.821688	1.09	0.553819	RIKEN cDNA 5031400M07 gene	AV258950
1448159_at	609.7	101.14	632.82	80.63	637.72	70.46	1.04	0.824857	1.05	0.800563	1.01	0.893644	"RAB7, member RAS oncogene family"	BG245344
1415983_at	1822.44	186.03	1956.12	118.12	2130.57	156.05	1.07	0.611502	1.17	0.186077	1.09	0.194568	lymphocyte cytosolic protein 1	BC022943
1448160_at	1162.69	236.42	1214.8	236.98	1402.21	302.53	1.04	0.83632	1.21	0.434221	1.15	0.214957	lymphocyte cytosolic protein 1	NM_008879
1415984_at	323.52	31.31	311.88	22.23	323.6	14.27	-1.04	0.742287	1	0.992692	1.04	0.50355	"acetyl-Coenzyme A dehydrogenase, medium chain"	NM_007382
1415985_at	283.19	40.92	302.26	42.38	296.79	39.38	1.07	0.581484	1.05	0.604615	-1.02	0.865332	RIKEN cDNA 1810061H24 gene	NM_133953
1448161_a_at	170.27	41.64	180.51	31.62	173.91	21.46	1.06	0.727746	1.02	0.914815	-1.04	0.740426	chloride channel 4-2	NM_011334
1415986_at	162.79	21.16	179.15	21.5	189.11	21.38	1.1	0.642014	1.16	0.378527	1.06	0.524544	chloride channel 4-2	BM244990
1415987_at	395.32	66.09	393.54	51.79	405.34	41.37	-1	0.900091	1.03	0.899377	1.03	0.637625	expressed sequence AA960365	NM_133808
1419869_s_at	278.68	21.01	272.3	15.65	243.9	15.35	-1.02	0.698398	-1.14	0.245449	-1.12	0.143833	expressed sequence AA960365	AI118566
1415988_at	49.59	18.7	42.32	12.5	49.27	17.27	-1.17	0.350481	-1.01	0.996507	1.16	0.576825	expressed sequence AA960365	BG065877
1419806_at	63.41	19.37	51.16	16.76	54.02	16.89	-1.24	0.350636	-1.17	0.582452	1.06	0.756711	expressed sequence AA960365	C77256
1449615_s_at	34.21	21.7	28.08	24.09	29.57	21.78	-1.22	0.598017	-1.16	0.7662	1.05	0.916728	expressed sequence AA960365	C77256
1448162_at	4.84	2.92	1.68	1.89	4.12	1.76	-2.87	0.514704	-1.17	0.770987	2.45	0.58783	vascular cell adhesion molecule 1	NM_011693
1415989_at	76	7.78	71.62	9.28	83.8	6.01	-1.06	0.801768	1.1	0.540621	1.17	0.346922	vascular cell adhesion molecule 1	BB250384
1448163_at	274.31	44.8	273.37	28.24	296.04	29.95	-1	0.951355	1.08	0.69952	1.08	0.476942	glucosamine-6-phosphate deaminase	NM_011937
1415990_at	1217.8	162.75	1313.3	109.35	1381.95	59.62	1.08	0.573083	1.13	0.350529	1.05	0.520716	voltage-dependent anion channel 2	BC003731
1415991_a_at	558.89	52.73	546.28	56.5	515.95	29.59	-1.02	0.778017	-1.08	0.290553	-1.06	0.551355	RIKEN cDNA 1300011D16 gene	NM_027910
1448164_at	433.38	35.79	419.49	21.09	435.89	29.69	-1.03	0.785485	1.01	0.900967	1.04	0.700473	RIKEN cDNA 1300011D16 gene	NM_027910
1415992_at	81.9	7.88	72.49	10.74	79.63	11.34	-1.13	0.529438	-1.03	0.822898	1.1	0.62749	"phosphatidylinositol glycan, class O"	NM_020035
1415993_at	210.18	45.52	220.86	28	234.03	38.59	1.05	0.68795	1.11	0.591353	1.06	0.61127	squalene epoxidase	NM_009270
1415994_at	133.2	15.24	117.83	8.67	130.22	7.86	-1.13	0.432662	-1.02	0.868412	1.11	0.175533	"cytochrome P450, 2e1, ethanol inducible"	NM_021282
1438761_a_at	239.44	64.91	240.49	56.69	257.86	53.26	1	0.897895	1.08	0.358411	1.07	0.385653	"ornithine decarboxylase, structural"	C81193
1448165_at	164.68	24.9	152.48	13.38	153.44	20.21	-1.08	0.515882	-1.07	0.686083	1.01	0.95206	caspase 2	NM_007610
1448166_a_at	730.99	99.22	775.56	85.3	779.29	52.26	1.06	0.73867	1.07	0.702106	1	0.919528	"proteasome (prosome, macropain) subunit, beta type 1"	NM_011185
1415995_at	174.9	20.59	169.57	21.99	154.2	15.72	-1.03	0.752873	-1.13	0.322782	-1.1	0.229214	caspase 6	NM_009811
1448167_at	254.08	41.36	258.04	25.65	266.08	32.68	1.02	0.945842	1.05	0.818028	1.03	0.713505	interferon gamma receptor	NM_010511
1460170_at	180.77	22.6	190.47	16.79	209.98	22.3	1.05	0.752266	1.16	0.319961	1.1	0.298648	exostoses (multiple) 2	NM_010163
1448168_a_at	27.17	2.91	28.2	4.6	23.49	3.13	1.04	0.865737	-1.16	0.508452	-1.2	0.292144	salivary protein 1	NM_009267
1415996_at	772.66	210.93	806.9	174.05	807.67	179.87	1.04	0.848079	1.05	0.846519	1	0.971859	thioredoxin interacting protein	NM_023719
1415997_at	397.12	178.77	348.58	118.02	382.35	139.67	-1.14	0.57045	-1.04	0.871078	1.1	0.45034	thioredoxin interacting protein	AF173681
1415998_at	308.26	97.95	327.33	83.99	348.33	91.24	1.06	0.651256	1.13	0.353913	1.06	0.531389	voltage-dependent anion channel 1	NM_011694
1448169_at	32.42	6.2	37.05	5.56	35.29	5.53	1.14	0.543986	1.09	0.738334	-1.05	0.698016	"keratin complex 1, acidic, gene 18"	NM_010664
1415999_at	151.83	16.62	127.08	19.35	145.03	16.74	-1.19	0.428517	-1.05	0.790981	1.14	0.37903	hairy/enhancer-of-split related with YRPW motif 1	NM_010423
1416000_a_at	2153.61	118.68	2391.06	143.45	2391.12	126.11	1.11	0.308064	1.11	0.301339	1	0.968125	peroxiredoxin 1	NM_011034
1416001_a_at	980.34	204.96	1125.81	293.72	964.92	156.59	1.15	0.360134	-1.02	0.904614	-1.17	0.459577	coactosin-like 1 (Dictyostelium)	NM_028071
1416002_x_at	670.64	167.35	888.83	252.13	709.4	138.36	1.33	0.159523	1.06	0.793003	-1.25	0.376441	coactosin-like 1 (Dictyostelium)	NM_028071
1448170_at	51.11	4.47	52.61	6.02	51.54	6.4	1.03	0.919634	1.01	0.991131	-1.02	0.880964	seven in absentia 2	NM_009174
1448171_at	74.68	16.87	57.08	11.42	67.65	9.86	-1.31	0.25538	-1.1	0.654164	1.19	0.258932	seven in absentia 2	AA414485
1416003_at	42.55	5.17	40.08	4.91	36.51	4.26	-1.06	0.604571	-1.17	0.380463	-1.1	0.515014	claudin 11	NM_008770
1448172_at	478.62	95.1	524.84	82.66	542.39	38.44	1.1	0.635366	1.13	0.489603	1.03	0.746022	"malate dehydrogenase, soluble"	NM_008618
1416004_at	979.92	74.93	995.11	68.75	1007.66	65.51	1.02	0.87553	1.03	0.772378	1.01	0.857963	"tyrosine 3-monooxygenase/tryptophan 5-monooxygenase activation protein, eta polypeptide"	NM_011738
1416005_at	134.53	41.06	152.99	32.09	142.58	27.88	1.14	0.597798	1.06	0.807973	-1.07	0.443675	"protease (prosome, macropain) 26S subunit, ATPase 1"	NM_008947
1448173_a_at	113.04	11.02	109.36	9.03	104.33	6.29	-1.03	0.808217	-1.08	0.427286	-1.05	0.724501	topoisomerase (DNA) III beta	NM_011624
1416006_at	44.7	4.16	40.36	5.5	43.75	4.1	-1.11	0.510623	-1.02	0.881736	1.08	0.546248	midkine	M34328
1416007_at	49.02	8.73	44.3	5.86	54.71	15.25	-1.11	0.671602	1.12	0.735392	1.24	0.469372	special AT-rich sequence binding protein 1	NM_009122
1416008_at	37.27	8.25	29.54	6.21	27.15	6.08	-1.26	0.570673	-1.37	0.439884	-1.09	0.772204	special AT-rich sequence binding protein 1	AV172776
1448174_at	316.81	19.87	315.93	23.44	312.6	22.84	-1	0.881515	-1.01	0.781479	-1.01	0.935913	cullin 1	AF176910
1416009_at	185.83	35.72	188.29	37.63	200.5	40.21	1.01	0.978474	1.08	0.74568	1.06	0.642828	transmembrane 4 superfamily member 8	NM_019793
1416010_a_at	452.04	80.14	540.24	86.56	517.77	82.22	1.2	0.267898	1.15	0.445553	-1.04	0.38445	EH-domain containing 1	NM_010119
1448175_at	413.71	128.93	422.91	97.44	479.94	123.83	1.02	0.945925	1.16	0.546185	1.13	0.408057	EH-domain containing 1	NM_010119
1416011_x_at	560.8	130.83	615.69	115.89	642.26	127.71	1.1	0.650391	1.15	0.552037	1.04	0.530059	EH-domain containing 1	NM_010119
1416012_at	267.15	76.45	272.67	56.01	322.32	83.31	1.02	0.962231	1.21	0.473772	1.18	0.244807	EH-domain containing 1	AF099186
1416013_at	625.59	141.09	767.94	154.51	884.2	141.17	1.23	0.476389	1.41	0.22831	1.15	0.281871	phospholipase D3	NM_011116
1416014_at	225.39	25.46	196.49	15.5	213.7	19.37	-1.15	0.131001	-1.05	0.48038	1.09	0.175161	"ATP-binding cassette, sub-family E (OABP), member 1"	NM_015751
1416015_s_at	272.78	42	278.58	38.45	299.36	44.85	1.02	0.843831	1.1	0.440314	1.07	0.631271	"ATP-binding cassette, sub-family E (OABP), member 1"	NM_015751
1448176_a_at	960.35	133.04	910.99	100.21	979.58	82.31	-1.05	0.793003	1.02	0.903122	1.08	0.214999	heterogeneous nuclear ribonucleoprotein K	NM_025279
1416016_at	68.55	7.33	71.17	4.42	70.42	4.72	1.04	0.858101	1.03	0.879505	-1.01	0.905956	"transporter 1, ATP-binding cassette, sub-family B (MDR/TAP)"	BC024897
1448177_at	34.07	5.19	33.29	3.94	28.58	4.39	-1.02	0.886734	-1.19	0.407451	-1.16	0.36453	"transporter 1, ATP-binding cassette, sub-family B (MDR/TAP)"	AW048052
1416017_at	168.14	11.58	160.16	8.79	149.76	9.33	-1.05	0.602794	-1.12	0.296685	-1.07	0.517955	"coatomer protein complex, subunit gamma 1"	NM_017477
1416018_at	107.4	14.91	124.81	17.78	124.95	10.55	1.16	0.507397	1.16	0.325061	1	0.95018	down-regulator of transcription 1	BC013461
1416019_at	183.4	45.11	167.83	37.09	199.06	44.4	-1.09	0.628228	1.09	0.62848	1.19	0.096307	down-regulator of transcription 1	NM_026106
1416020_a_at	404.64	88.9	510.86	107.36	443.75	59.71	1.26	0.28515	1.1	0.512771	-1.15	0.347256	"ATP synthase, H+ transporting, mitochondrial F0 complex, subunit c (subunit 9), isoform 1"	NM_007506
1416021_a_at	2143.11	389.86	2361.3	303.38	2299.89	367.78	1.1	0.453803	1.07	0.288481	-1.03	0.671084	"fatty acid binding protein 5, epidermal"	BC002008
1416022_at	1566.55	331.12	1890.62	147.37	1896.22	210.36	1.21	0.253802	1.21	0.216867	1	0.943653	"fatty acid binding protein 5, epidermal"	BC002008
1416023_at	84.14	39.51	93.6	51.63	73.6	35.11	1.11	0.582201	-1.14	0.348912	-1.27	0.313401	"fatty acid binding protein 3, muscle and heart"	NM_010174
1448178_a_at	799.69	82.85	767.36	82.35	772.73	65.54	-1.04	0.462552	-1.03	0.487757	1.01	0.830915	chaperonin subunit 3 (gamma)	NM_009836
1459987_s_at	286.39	65.99	312.28	67.03	301.92	46.46	1.09	0.461248	1.05	0.634411	-1.03	0.734935	chaperonin subunit 3 (gamma)	NM_009836
1416024_x_at	981.54	103.59	967.11	84.21	940.51	66.5	-1.01	0.858751	-1.04	0.708463	-1.03	0.78449	chaperonin subunit 3 (gamma)	NM_009836
1416025_at	55.37	6.63	58.01	4.78	47.13	7.27	1.05	0.817344	-1.17	0.495724	-1.23	0.128769	RIKEN cDNA 3010002H13 gene	NM_133862
1416026_a_at	1691.55	264.95	1620.07	148.14	1646.01	133.38	-1.04	0.791063	-1.03	0.854997	1.02	0.600553	ribosomal protein L12	NM_009076
1460171_at	289.55	63.46	294.76	51.76	298.23	40.4	1.02	0.858473	1.03	0.85546	1.01	0.982178	"COP9 (constitutive photomorphogenic) homolog, subunit 5 (Arabidopsis thaliana)"	NM_013715
1416027_at	422.81	41.59	468.04	53.88	437.56	35.2	1.11	0.492515	1.03	0.773134	-1.07	0.57486	programmed cell death 6	NM_011051
1448179_at	815.49	74.12	888.54	72.14	829.53	50.1	1.09	0.215959	1.02	0.811434	-1.07	0.355864	upregulated during skeletal muscle growth 5	BC024355
1448180_a_at	465.39	94.26	545.38	61.46	531.72	49.63	1.17	0.46476	1.14	0.517927	-1.03	0.813158	hematological and neurological expressed sequence 1	NM_008258
1416028_a_at	345.36	73.6	413.83	78.59	404.08	50.42	1.2	0.334863	1.17	0.31821	-1.02	0.858577	hematological and neurological expressed sequence 1	BI453712
1448181_at	16.46	7.84	13.79	4.66	22.22	5.5	-1.19	0.768253	1.35	0.520021	1.61	0.285007	Kruppel-like factor 15	BC013486
1416029_at	269.23	23.98	245.63	52.39	251.4	60.99	-1.1	0.729432	-1.07	0.809176	1.02	0.781409	TGFB inducible early growth response	NM_013692
1416030_a_at	206.12	59.46	220.98	59.63	249.21	56.02	1.07	0.568017	1.21	0.321515	1.13	0.427388	mini chromosome maintenance deficient 7 (S. cerevisiae)	NM_008568
1416031_s_at	167.77	33.65	184.76	32.91	205.71	37.05	1.1	0.536335	1.23	0.218575	1.11	0.265033	mini chromosome maintenance deficient 7 (S. cerevisiae)	NM_008568
1416032_at	196.22	38	207.54	44.88	225.6	34.04	1.06	0.794019	1.15	0.265571	1.09	0.618485	RIKEN cDNA 1110006I15 gene	NM_134142
1416033_at	60.62	8.45	57.52	12.41	54.39	12.01	-1.05	0.87416	-1.11	0.643515	-1.06	0.761427	RIKEN cDNA 1110006I15 gene	AW494906
1425310_a_at	57.73	8.91	65.89	11.11	59.79	9.15	1.14	0.544553	1.04	0.831742	-1.1	0.670016	Emu2 gene	BC002218
1448182_a_at	838.11	160.84	904.72	181.9	937.42	224.49	1.08	0.259496	1.12	0.250537	1.04	0.748269	CD24a antigen	NM_009846
1416034_at	448.19	123.43	532.97	166.64	506.52	146.52	1.19	0.482286	1.13	0.475223	-1.05	0.79367	CD24a antigen	BF123439
1427418_a_at	535.67	42.99	545.86	71.17	567.57	65.06	1.02	0.918321	1.06	0.63578	1.04	0.467568	"hypoxia inducible factor 1, alpha subunit"	X95580
1416035_at	152.22	15.25	194.87	38.16	188.77	45.53	1.28	0.344856	1.24	0.492765	-1.03	0.735353	"hypoxia inducible factor 1, alpha subunit"	AV370372
1448183_a_at	124.7	32.82	108.87	27.42	140.57	38.18	-1.15	0.421461	1.13	0.553002	1.29	0.242744	"hypoxia inducible factor 1, alpha subunit"	BB269715
1448184_at	398.58	111.97	389.39	99.5	408.93	82.18	-1.02	0.920203	1.03	0.876267	1.05	0.571436	FK506 binding protein 1a	NM_008019
1416036_at	527.01	125.19	491.25	119.1	529.83	107.03	-1.07	0.718531	1.01	0.971236	1.08	0.334216	FK506 binding protein 1a	AF483488
1435626_a_at	205.6	73.82	272.08	88.4	310.63	85.05	1.32	0.360752	1.51	0.171109	1.14	0.289019	"homocysteine-inducible, endoplasmic reticulum stress-inducible, ubiquitin-like domain member 1"	AI835088
1448185_at	243.97	78.35	360.65	99.05	374.19	110.84	1.48	0.159663	1.53	0.112047	1.04	0.754491	"homocysteine-inducible, endoplasmic reticulum stress-inducible, ubiquitin-like domain member 1"	NM_022331
1416037_a_at	558.99	133.92	569.3	120.26	628.5	104.62	1.02	0.897877	1.12	0.378381	1.1	0.347114	chaperonin subunit 2 (beta)	NM_007636
1416038_at	204.43	52.43	226.79	48.66	257.45	32.82	1.11	0.675081	1.26	0.346116	1.14	0.274987	staphylococcal nuclease domain containing 1	NM_019776
1438133_a_at	20.47	9.48	11.9	5.34	10.49	3.55	-1.72	0.394813	-1.95	0.340465	-1.13	0.789823	cysteine rich protein 61	BM202770
1416039_x_at	225.44	36.63	187.81	21.49	184.71	21.73	-1.2	0.396324	-1.22	0.270069	-1.02	0.935683	cysteine rich protein 61	NM_010516
1448186_at	134.58	37	49.96	27.02	88.56	11.54	-2.69	0.03052	-1.52	0.222888	1.77	0.201075	pancreatic lipase-related protein 2	NM_011128
1448187_at	208.82	19.8	221.35	20.03	212.07	18.39	1.06	0.53083	1.02	0.912775	-1.04	0.46675	"polymerase (DNA directed), delta 1, catalytic subunit (125kDa)"	BC009128
1416040_at	21.57	11.79	60.51	21.12	31.47	33.94	2.81	0.107451	1.46	0.762161	-1.92	0.373343	RIKEN cDNA 2310051B21 gene	NM_026334
1448188_at	1222.11	288.78	1258.27	253.46	1504.63	341.55	1.03	0.920044	1.23	0.375887	1.2	0.205036	"uncoupling protein 2, mitochondrial"	BC012697
1416041_at	492.06	80.44	652.15	98	640.49	89	1.33	0.105956	1.3	0.137297	-1.02	0.939972	serum/glucocorticoid regulated kinase	NM_011361
1416042_s_at	184.58	40.84	199.88	43.79	193.92	35.57	1.08	0.5965	1.05	0.730662	-1.03	0.769005	nuclear autoantigenic sperm protein (histone-binding)	NM_016777
1416043_at	29.09	5.49	27.08	3.57	27.49	5.25	-1.07	0.747099	-1.06	0.800364	1.02	0.913067	nuclear autoantigenic sperm protein (histone-binding)	BB493242
1448189_a_at	280	36.96	293.22	42.19	313.17	37.95	1.05	0.838918	1.12	0.521125	1.07	0.467941	flightless I homolog (Drosophila)	NM_022009
1416044_at	224.38	56.29	222.71	46.65	254.24	38.42	-1.01	0.984282	1.13	0.638385	1.14	0.353654	flightless I homolog (Drosophila)	NM_022009
1416045_a_at	181.1	18.24	174.7	17.12	174.12	13.53	-1.04	0.816896	-1.04	0.662516	-1	0.880131	"SWI/SNF related, matrix associated, actin dependent regulator of chromatin, subfamily b, member 1"	NM_011418
1448190_at	300.33	24.63	342.01	52.55	304.24	30.24	1.14	0.526291	1.01	0.929968	-1.12	0.384516	mitochondrial ribosomal protein L33	NM_025796
1416046_a_at	273.2	22.44	313.99	17.59	302.78	17.62	1.15	0.282046	1.11	0.410839	-1.04	0.584449	RIKEN cDNA 0610025O11 gene	NM_025799
1416047_at	53.68	4.17	48.29	7.95	51.07	5.62	-1.11	0.664733	-1.05	0.828351	1.06	0.589394	RIKEN cDNA 0610025O11 gene	BM054266
1416048_at	323.7	33.91	313.67	41.19	325.34	32.31	-1.03	0.627588	1.01	0.984494	1.04	0.586433	polyhomeotic-like 2 (Drosophila)	NM_018774
1416049_at	46.04	6.54	34.79	6.42	35.8	5.94	-1.32	0.239112	-1.29	0.303112	1.03	0.964667	"DNA segment, Chr 19, Wayne State University 57, expressed"	NM_138595
1416050_a_at	266.81	58.87	308.25	57.48	363.91	75.05	1.16	0.568299	1.36	0.185488	1.18	0.146098	"scavenger receptor class B, member 1"	NM_016741
1416051_at	52.72	10.49	62.06	7.62	65.58	12.71	1.18	0.520482	1.24	0.177088	1.06	0.663656	complement component 2 (within H-2S)	NM_013484
1448191_at	214.6	29.14	207.39	39.52	193.22	33.24	-1.03	0.964475	-1.11	0.497219	-1.07	0.523775	"polo-like kinase homolog, (Drosophila)"	NM_011121
1416052_at	111.4	34.01	110.2	24.56	112.56	23.56	-1.01	0.938122	1.01	0.94347	1.02	0.828483	phosphoribosyl pyrophosphate synthetase 1	NM_021463
1448192_s_at	106.13	34.15	101.76	33.26	114.79	32.29	-1.04	0.806846	1.08	0.591439	1.13	0.350648	phosphoribosyl pyrophosphate synthetase 1	AK011304
1416053_at	290.99	81.01	184.03	48.22	188.5	51.82	-1.58	0.128051	-1.54	0.185206	1.02	0.874021	"leucine rich repeat protein 1, neuronal"	NM_008516
1460172_at	74.5	6.04	73.96	7.85	65.15	7.01	-1.01	0.970314	-1.14	0.272689	-1.14	0.381494	RIKEN cDNA 5730403B10 gene	NM_025670
1448193_at	112.97	9.01	101.65	11.35	103.08	12.97	-1.11	0.286362	-1.1	0.515365	1.01	0.926037	RIKEN cDNA 5730403B10 gene	BG069250
1416054_at	2706.09	256.1	2634.44	175.96	2861.34	194.77	-1.03	0.794272	1.06	0.477998	1.09	0.223991	ribosomal protein S5	NM_009095
1416055_at	15.51	3.71	6.47	3.27	8.54	2.23	-2.4	0.181338	-1.82	0.249592	1.32	0.724471	"amylase 2, pancreatic"	NM_009669
1448194_a_at	74.16	7.44	53.98	13.97	61.54	9	-1.37	0.122446	-1.21	0.251851	1.14	0.594812	H19 fetal liver mRNA	NM_023123
1416056_a_at	549.47	40.2	620.28	57.98	573	35.02	1.13	0.328402	1.04	0.72749	-1.08	0.275527	nuclear protein 15.6	BC027265
1416057_at	475.44	80.59	528.95	77.01	504.87	55.71	1.11	0.52931	1.06	0.6617	-1.05	0.602169	nuclear protein 15.6	BC027265
1416058_s_at	644.98	114.1	743.22	107.04	728.99	74.49	1.15	0.427985	1.13	0.498784	-1.02	0.861526	"ATP synthase, H+ transporting, mitochondrial F1 complex, gamma polypeptide 1"	NM_020615
1416059_at	283.79	32.42	258.42	24.82	270.15	17.99	-1.1	0.375939	-1.05	0.568976	1.05	0.53724	SEC23B (S. cerevisiae)	BC011160
1448195_at	74.98	6.94	86.55	6.21	81.17	5.66	1.15	0.284189	1.08	0.581259	-1.07	0.34587	RIKEN cDNA 1110005N04 gene	NM_133966
1448196_at	201.61	28.48	215.05	27.26	217.64	28.06	1.07	0.711545	1.08	0.666675	1.01	0.719178	expressed sequence AI182287	NM_134017
1416060_at	110.24	15.42	136.48	19.93	117.98	12.9	1.24	0.133279	1.07	0.648979	-1.16	0.2114	RIKEN cDNA 4432405K22 gene	NM_025706
1416061_at	119.42	28.27	124.94	24.21	121.53	24.49	1.05	0.85524	1.02	0.954952	-1.03	0.848767	RIKEN cDNA 4432405K22 gene	AK014795
1416062_at	115.54	15.09	132.02	14.71	115.42	10.94	1.14	0.061732	-1	0.945705	-1.14	0.131289	RIKEN cDNA 4432405K22 gene	BF577643
1448197_at	25.61	4.16	23.21	3.67	24.45	4.64	-1.1	0.652023	-1.05	0.836979	1.05	0.835424	CEA-related cell adhesion molecule 11	NM_023289
1416063_x_at	24.43	3.07	23.94	2.21	22.94	3.35	-1.02	0.984244	-1.07	0.687976	-1.04	0.644395	CEA-related cell adhesion molecule 11	NM_023289
1448198_a_at	548.12	74.41	622.02	76.05	620.13	71.96	1.13	0.301783	1.13	0.150228	-1	0.983689	RIKEN cDNA 2900010I05 gene	NM_026061
1416064_a_at	1404.62	170.87	1408.37	152.06	1682.55	101.03	1	0.960545	1.2	0.089345	1.19	0.030054	heat shock 70kD protein 5 (glucose-regulated protein)	NM_022310
1427464_s_at	772.66	137.18	776.46	109.62	903.52	87.95	1	0.977393	1.17	0.195396	1.16	0.069777	heat shock 70kD protein 5 (glucose-regulated protein)	AJ002387
1416065_a_at	50.53	8.24	61.36	7.49	40.77	5.69	1.21	0.32207	-1.24	0.276336	-1.51	0.094446	RIKEN cDNA 4833425P12 gene	NM_133971
1448199_at	89.89	9.43	76.3	9.77	76.37	8.23	-1.18	0.431485	-1.18	0.450946	1	0.82392	RIKEN cDNA 4833425P12 gene	NM_133971
1448200_at	487.41	55.69	524.27	74.3	506.26	62.88	1.08	0.682225	1.04	0.841017	-1.04	0.749121	transcobalamin 2	NM_015749
1416066_at	1889.35	242.92	2068.95	166.78	2299.31	248.96	1.1	0.573917	1.22	0.264673	1.11	0.239711	CD9 antigen	NM_007657
1448201_at	34.67	7.82	26.97	5.71	28.61	3.52	-1.29	0.501921	-1.21	0.512963	1.06	0.781527	secreted frizzled-related sequence protein 2	NM_009144
1431419_at	98.7	7.05	96.27	15.36	87.87	12.52	-1.03	0.889712	-1.12	0.467693	-1.1	0.554398	RIKEN cDNA 2610524G07 gene	BI082843
1431420_s_at	727.25	150.86	790.19	156.83	829.48	139.96	1.09	0.615385	1.14	0.373085	1.05	0.489435	RIKEN cDNA 2610524G07 gene	BI082843
1431421_x_at	734.92	130.79	810.35	109.02	846.89	104.43	1.1	0.480283	1.15	0.289611	1.05	0.441483	RIKEN cDNA 2610524G07 gene	BI082843
1448202_x_at	798.19	110.52	945.27	98.46	913.01	71.73	1.18	0.251569	1.14	0.147174	-1.04	0.703984	RIKEN cDNA 2610524G07 gene	NM_025596
1416067_at	293.85	45	292.46	44.28	305.7	45.39	-1	0.97747	1.04	0.85124	1.05	0.464218	interferon-related developmental regulator 1	NM_013562
1416068_at	163.06	45.73	165.65	35.09	176.73	35.78	1.02	0.912968	1.08	0.643869	1.07	0.454517	lysyl-tRNA synthetase	NM_053092
1416069_at	324.77	36.08	305.5	31.95	339.38	58.27	-1.06	0.74623	1.05	0.801918	1.11	0.58889	"phosphofructokinase, platelet"	NM_019703
1416070_a_at	101.83	22.43	98.13	20.32	100.45	15.75	-1.04	0.837599	-1.01	0.843637	1.02	0.870937	RIKEN cDNA 2310005B10 gene	NM_025860
1416071_at	177.1	22.91	167.54	17.99	177.51	20.57	-1.06	0.562936	1	0.956173	1.06	0.486769	RIKEN cDNA 2310005B10 gene	NM_025860
1416072_at	35.22	8.05	44.85	15.98	34.44	5.77	1.27	0.420821	-1.02	0.878117	-1.3	0.368637	CD34 antigen	NM_133654
1416073_a_at	187.67	21.17	208.09	23.02	200.26	16.27	1.11	0.250344	1.07	0.367306	-1.04	0.741701	pericentrin 2	NM_008787
1448203_at	906.77	66.33	923.29	71.47	946.77	79.65	1.02	0.750155	1.04	0.494187	1.03	0.694229	"ATP synthase, H+ transporting, mitochondrial F0 complex, subunit g"	NM_013795
1416074_a_at	2408.13	373.48	2542.44	253.25	2664.97	293.97	1.06	0.648355	1.11	0.325015	1.05	0.444193	ribosomal protein L28	NM_009081
1448204_at	188.47	14.65	197.5	27.1	188.71	18.08	1.05	0.740793	1	0.964476	-1.05	0.712265	salvador homolog 1 (Drosophila)	NM_022028
1416075_at	320.26	41.09	304.62	25.35	332.32	29.04	-1.05	0.635557	1.04	0.784685	1.09	0.312499	salvador homolog 1 (Drosophila)	BC019377
1448205_at	266.31	39.7	282.59	43.52	281.48	43.44	1.06	0.57337	1.06	0.469948	-1	0.999109	cyclin B1	NM_007629
1416076_at	187.17	38.43	184.9	38.82	186.04	34.95	-1.01	0.941599	-1.01	0.986499	1.01	0.868133	cyclin B1	X58708
1449675_at	35.54	3.95	34.77	5.39	32.6	4.42	-1.02	0.698868	-1.09	0.57014	-1.07	0.744427	cyclin B1	AU015121
1419943_s_at	236.32	72.14	272.95	66.39	254.86	62.71	1.16	0.552786	1.08	0.622416	-1.07	0.547357	cyclin B1	AU015121
1431292_a_at	101.27	26.76	116.63	30.13	110.09	22.1	1.15	0.580629	1.09	0.643116	-1.06	0.659787	PTK9 protein typrotein tyrosine kinase 9-like (A6-related protein)	AK002699
1416077_at	21.8	5.91	20.01	5.88	15.36	5.11	-1.09	0.811191	-1.42	0.442056	-1.3	0.441063	adrenomedullin	NM_009627
1448206_at	712.05	108.05	794.37	92.43	775.23	55.35	1.12	0.387697	1.09	0.449456	-1.02	0.693016	"proteasome (prosome, macropain) subunit, alpha type 2"	NM_008944
1425419_a_at	329.35	77.89	335.54	52.21	342.62	65.68	1.02	0.908875	1.04	0.850426	1.02	0.98369	v-raf-1 leukemia viral oncogene 1	AB057663
1416078_s_at	247.21	46.61	270.77	29.05	283.99	41.92	1.1	0.505214	1.15	0.292947	1.05	0.820149	v-raf-1 leukemia viral oncogene 1	NM_029780
1416079_a_at	177.48	25.31	205.31	25.53	207.53	23.92	1.16	0.519133	1.17	0.503893	1.01	0.883516	"actin related protein 2/3 complex, subunit 1A"	NM_019767
1460173_at	550.85	107.87	564.49	84.31	615.66	73.99	1.02	0.8829	1.12	0.454362	1.09	0.396625	LIM and SH3 protein 1	BC010840
1448207_at	105.42	38.41	93.93	32.51	114.42	43.75	-1.12	0.444707	1.09	0.772434	1.22	0.533225	LIM and SH3 protein 1	NM_010688
1416080_at	96.65	29.83	94.32	34.22	99.38	28.46	-1.02	0.944304	1.03	0.915842	1.05	0.606993	a disintegrin and metalloproteinase domain 15 (metargidin)	NM_009614
1448208_at	119.37	16.36	136.94	25.1	153.67	29.13	1.15	0.517886	1.29	0.269303	1.12	0.370075	MAD homolog 1 (Drosophila)	U74359
1416081_at	69.58	12.2	67.8	12.39	75.9	12.16	-1.03	0.869422	1.09	0.803063	1.12	0.578053	MAD homolog 1 (Drosophila)	NM_008539
1448209_a_at	311.91	34.23	316.15	39.24	296.43	49.69	1.01	0.892521	-1.05	0.650083	-1.07	0.559304	organic cation transporter	NM_021551
1416082_at	1334.51	103.52	1388.94	75.66	1420.35	37.42	1.04	0.685148	1.06	0.390426	1.02	0.6053	"RAB1, member RAS oncogene family"	BC002077
1448210_at	241.52	33.09	259.36	19.17	257.78	15.11	1.07	0.6271	1.07	0.633412	-1.01	0.969193	"RAB1, member RAS oncogene family"	AW108405
1416083_at	510.46	48.86	494.84	39.99	562.34	83.25	-1.03	0.866345	1.1	0.688374	1.14	0.320506	zinc finger protein 216	NM_009551
1416084_at	23.59	12.39	27.32	11.63	33.09	8.55	1.16	0.642376	1.4	0.458272	1.21	0.472736	zinc finger protein 216	AA124553
1416085_s_at	522.25	86	549.95	65.72	565.34	81.03	1.05	0.768186	1.08	0.726276	1.03	0.702311	zinc finger protein 216	AA124553
1416086_at	220.84	43.5	205.37	49.54	196.66	40.82	-1.08	0.619673	-1.12	0.351068	-1.04	0.614393	protein-tyrosine sulfotransferase 2	NM_009419
1416087_at	224.5	32.18	267.1	33.45	241.36	19.33	1.19	0.301163	1.08	0.629156	-1.11	0.402435	"adaptor protein complex AP-1, sigma 1"	NM_007457
1448211_at	81.69	6.6	83.79	7.39	88.6	6.58	1.03	0.71562	1.08	0.634434	1.06	0.695692	RIKEN cDNA 0610006O14 gene	NM_133764
1448212_at	100.75	23.78	102.67	20.62	93.07	19.51	1.02	0.829797	-1.08	0.684703	-1.1	0.636854	CD40 ligand-activated specific transcript 3	NM_134138
1416088_a_at	1177.88	207.63	1224.84	190.22	1110.66	98.73	1.04	0.768884	-1.06	0.723743	-1.1	0.34635	ribosomal protein S15	NM_009091
1416089_at	1625.86	243.89	1636.78	196.09	1611.73	161.51	1.01	0.969934	-1.01	0.963848	-1.02	0.8483	ribosomal protein S15	NM_009091
1448213_at	1431.48	143.42	1526.73	160.83	1559.56	207.13	1.07	0.44972	1.09	0.253164	1.02	0.852011	annexin A1	NM_010730
1416090_at	450.64	38.91	467.09	45.89	452.01	29.32	1.04	0.738712	1	0.883027	-1.03	0.930107	pyruvate dehydrogenase (lipoamide) beta	BC019512
1448214_at	42.26	5.3	33.59	5.89	35.5	2.68	-1.26	0.27725	-1.19	0.404423	1.06	0.790466	pyruvate dehydrogenase (lipoamide) beta	AK011810
1416091_at	120.08	11.33	114.89	6.93	113.66	7.25	-1.05	0.71705	-1.06	0.765178	-1.01	0.913684	microtubule-associated protein 4	NM_008633
1416092_a_at	231.77	46.9	210.62	41.47	249.18	38.71	-1.1	0.718045	1.08	0.606434	1.18	0.342628	microtubule-associated protein 4	BB000894
1416093_a_at	422.79	53.19	437.3	70.04	413.91	44.79	1.03	0.857789	-1.02	0.867123	-1.06	0.57317	mitochondrial ribosomal protein L20	NM_025570
1416094_at	350.59	33.93	367.97	37.91	368.6	37.56	1.05	0.725751	1.05	0.647735	1	0.984165	a disintegrin and metalloproteinase domain 9 (meltrin gamma)	NM_007404
1456626_a_at	232.83	41.6	258.65	38.76	241.89	19.91	1.11	0.526837	1.04	0.756234	-1.07	0.500868	RIKEN cDNA 1110005A23 gene	AV066677
1416095_x_at	296.66	32.95	323.58	41.78	328.47	24	1.09	0.580898	1.11	0.304354	1.02	0.820302	RIKEN cDNA 1110005A23 gene	NM_025364
1448215_a_at	244.67	24.81	265.28	17.55	256.53	13	1.08	0.417764	1.05	0.508228	-1.03	0.709867	RIKEN cDNA 4930533O14 gene	NM_133803
1416096_at	128.86	22.65	131.23	18.61	142.77	17.24	1.02	0.949068	1.11	0.621617	1.09	0.366239	expressed sequence AI413782	NM_134044
1416097_at	39.96	5.55	40.15	5.53	39.44	6.09	1	0.922888	-1.01	0.981015	-1.02	0.904532	LIBG-like protein	NM_138682
1416098_at	92.57	11.07	84.49	6.75	81.36	8.46	-1.1	0.55365	-1.14	0.451186	-1.04	0.781529	synaptogyrin 3	BC025022
1448216_at	37.31	7.74	58.12	7.37	41.75	9.96	1.56	0.069054	1.12	0.76946	-1.39	0.298891	synaptogyrin 3	NM_011522
1448217_a_at	523.47	45.93	526.64	65.33	518.65	46.36	1.01	0.95372	-1.01	0.936449	-1.02	0.906232	ribosomal protein L27	NM_011289
1416099_at	1960.13	223.4	1937.55	149.78	2075.27	143.09	-1.01	0.942	1.06	0.625516	1.07	0.331429	ribosomal protein L27	NM_011289
1416100_at	431.38	86.43	453.49	67.91	451.4	49.05	1.05	0.791671	1.05	0.798102	-1	0.998229	"eukaryotic translation initiation factor 3, subunit 7 (zeta)"	NM_018749
1416101_a_at	565.86	42.46	751.08	121.25	826.92	157.29	1.33	0.170892	1.46	0.153409	1.1	0.360209	"histone 1, H1c"	NM_015786
1448218_s_at	696.02	148.51	762.07	127.73	718.12	94.16	1.09	0.679491	1.03	0.898557	-1.06	0.553936	"tyrosine 3-monooxygenase/tryptophan 5-monooxygenase activation protein, zeta polypeptide"	NM_011740
1448219_a_at	588.95	118.43	615.4	109.86	633.98	88.73	1.04	0.814652	1.08	0.661627	1.03	0.646961	"tyrosine 3-monooxygenase/tryptophan 5-monooxygenase activation protein, zeta polypeptide"	AV027921
1416102_at	465.66	115.42	456.66	98.55	498.05	87.98	-1.02	0.939891	1.07	0.76733	1.09	0.267547	"tyrosine 3-monooxygenase/tryptophan 5-monooxygenase activation protein, zeta polypeptide"	AV027921
1416103_at	239.98	30.12	240.19	53.52	204.69	18.44	1	0.945781	-1.17	0.315297	-1.17	0.553303	RIKEN cDNA 1110013I11 gene	BF608615
1431593_a_at	341.84	50.72	343.62	39.92	313.64	30.32	1.01	0.979313	-1.09	0.643004	-1.1	0.518188	RIKEN cDNA 0610027F08 gene	AK003757
1416104_at	161.15	24.64	176.06	21.11	158.9	17.25	1.09	0.529273	-1.01	0.898096	-1.11	0.441523	mannose-P-dolichol utilization defect 1	NM_011900
1416105_at	389.34	59.51	383.64	42.73	400.3	49.68	-1.01	0.931392	1.03	0.787518	1.04	0.713497	nicotinamide nucleotide transhydrogenase	BC008518
1416106_at	120.68	21.8	118	22.06	112.2	15.59	-1.02	0.902261	-1.08	0.411993	-1.05	0.626989	RIKEN cDNA 1110001A12 gene	NM_029571
1416107_at	202.2	29.19	262.44	42.67	214.15	34.47	1.3	0.254179	1.06	0.561319	-1.23	0.327816	neuron specific gene family member 2	NM_008741
1460174_at	74.64	6.31	76.15	6.15	66.34	4.94	1.02	0.894058	-1.13	0.379941	-1.15	0.10845	dexamethasone-induced transcript	NM_021428
1448220_at	445.7	61.77	503.96	47.12	467.31	50.75	1.13	0.315994	1.05	0.375874	-1.08	0.372353	RIKEN cDNA 2200008D09 gene	NM_025583
1425811_a_at	120.45	24.53	139.83	23.34	160.47	33.72	1.16	0.328865	1.33	0.153426	1.15	0.372221	cysteine rich protein 1	BF124540
1425810_a_at	71.55	15.86	64.29	18.06	81.71	23.51	-1.11	0.756107	1.14	0.532678	1.27	0.390508	cysteine rich protein 1	AF092921
1416108_a_at	256.89	51.48	303.49	61.52	300.32	47.17	1.18	0.352408	1.17	0.299036	-1.01	0.966785	RIKEN cDNA 1200002G13 gene	NM_025360
1416109_at	768.33	91.1	877.52	82.06	861.7	80.18	1.14	0.385844	1.12	0.484974	-1.02	0.821444	RIKEN cDNA 0610006A03 gene	NM_024243
1416110_at	182.73	39.81	173.38	42.91	187.66	29.27	-1.05	0.728236	1.03	0.852489	1.08	0.530657	RIKEN cDNA 2610030J16 gene	NM_026404
1416111_at	356.18	63.6	340.39	130.79	411.33	156.69	-1.05	0.91581	1.15	0.7561	1.21	0.131276	CD83 antigen	NM_009856
1448221_at	502.65	117.51	504.46	83.94	550.24	82.62	1	0.997785	1.09	0.610247	1.09	0.254491	HLA-B-associated transcript 1A	BC011067
1416112_at	1149.43	142.21	1159.68	140.95	1269.44	135.03	1.01	0.952802	1.1	0.546429	1.09	0.241139	"cytochrome c oxidase, subunit VIIIa"	NM_007750
1448222_x_at	1212.7	132.44	1307.96	166.05	1377.26	152.77	1.08	0.555315	1.14	0.353724	1.05	0.407047	"cytochrome c oxidase, subunit VIIIa"	NM_007750
1416113_at	189.31	55.86	251.92	48.39	299.05	49.67	1.33	0.233051	1.58	0.112614	1.19	0.183299	FK506 binding protein 8	NM_010223
1416114_at	25.32	5.67	22.83	4.36	22.12	4.1	-1.11	0.833709	-1.14	0.725303	-1.03	0.930922	"SPARC-like 1 (mast9, hevin)"	NM_010097
1448223_at	205.77	12.78	188.99	11.83	200.4	11.58	-1.09	0.327427	-1.03	0.818549	1.06	0.403981	fatso	NM_011936
1416115_at	109.52	21.61	96.69	17.54	104.23	14.88	-1.13	0.335174	-1.05	0.719658	1.08	0.455905	"origin recognition complex, subunit 3-like (S. cerevisiae)"	NM_015824
1416116_at	35.77	4.7	42.38	4.79	41.93	4.5	1.18	0.224277	1.17	0.309362	-1.01	0.941041	"origin recognition complex, subunit 3-like (S. cerevisiae)"	AV275499
1416117_at	65.18	7.71	66.2	6.41	62.91	6.74	1.02	0.971902	-1.04	0.704755	-1.05	0.817574	"origin recognition complex, subunit 3-like (S. cerevisiae)"	BF161073
1416118_at	52.27	11.48	48.92	9.89	44.54	11.5	-1.07	0.83959	-1.17	0.239467	-1.1	0.636497	RIKEN cDNA 2310035M22 gene	NM_025863
1448224_at	175.16	12.29	177.37	10.24	166.99	9.51	1.01	0.851113	-1.05	0.494373	-1.06	0.185676	"transcription factor A, mitochondrial"	NM_009360
1448225_at	373.8	29.65	331.82	22.83	416.68	28.66	-1.13	0.19463	1.11	0.182662	1.26	0.020711	GPI anchor attachment protein 1	NM_010331
1416119_at	1807.38	104.74	2110.86	108.6	2168.53	154.35	1.17	0.030717	1.2	0.03144	1.03	0.518703	thioredoxin 1	NM_011660
1448226_at	159.75	64.99	192.02	59.53	201.64	55.11	1.2	0.234406	1.26	0.259793	1.05	0.700558	ribonucleotide reductase M2	NM_009104
1416120_at	207.02	76.61	216.1	74.17	241.81	69.78	1.04	0.793283	1.17	0.579584	1.12	0.448352	ribonucleotide reductase M2	BF119714
1448227_at	31.13	6.47	33.61	6.95	30.62	7.72	1.08	0.671429	-1.02	0.926541	-1.1	0.83536	growth factor receptor bound protein 7	NM_010346
1416121_at	84.34	10.59	89.83	10.91	80.02	11.44	1.07	0.783346	-1.05	0.730934	-1.12	0.319804	lysyl oxidase	NM_010728
1448228_at	194.52	22.62	207.29	31.48	196.37	23.15	1.07	0.695486	1.01	0.901267	-1.06	0.565055	lysyl oxidase	M65143
1416122_at	737.27	165.2	785.95	182.96	904.48	171.17	1.07	0.741763	1.23	0.265497	1.15	0.213755	cyclin D2	NM_009829
1416123_at	23.62	3.35	24.17	7.83	31.26	8.21	1.02	0.922252	1.32	0.335482	1.29	0.281771	cyclin D2	BM118679
1448229_s_at	107.94	15.52	128.87	32.68	153.18	23.9	1.19	0.54497	1.42	0.1689	1.19	0.323396	cyclin D2	BM118679
1416124_at	44.95	20.69	80.21	35.38	46.72	18.67	1.78	0.142947	1.04	0.890206	-1.72	0.238922	cyclin D2	BB840359
1448230_at	129.91	24.79	120.02	27.63	120.78	22.15	-1.08	0.586416	-1.08	0.521104	1.01	0.791122	ubiquintin c-terminal hydrolase related polypeptide	NM_009462
1416125_at	225	57.07	236.02	58.51	252.62	52.48	1.05	0.684978	1.12	0.342613	1.07	0.377227	FK506 binding protein 5	BC015260
1448231_at	122.15	27.28	113.6	28.96	118.81	31.83	-1.08	0.51568	-1.03	0.845984	1.05	0.671711	FK506 binding protein 5	U16959
1416126_at	52.35	8.27	44.62	10.34	53.72	11.76	-1.17	0.166847	1.03	0.801738	1.2	0.222913	RNA polymerase 1-2 (128 kDa subunit)	NM_009086
1416127_a_at	86.72	23.55	89.58	16.36	95.06	13.64	1.03	0.940162	1.1	0.752893	1.06	0.675786	aspartyl aminopeptidase	NM_016878
1416128_at	1407.17	86.25	1391.15	80.33	1309.33	122.28	-1.01	0.701291	-1.07	0.131593	-1.06	0.2748	"tubulin, alpha 6"	NM_009448
1448232_x_at	1416.59	96.62	1427.28	87.52	1379.51	99.57	1.01	0.916868	-1.03	0.627996	-1.03	0.620108	"tubulin, alpha 6"	NM_009448
1416129_at	75.32	8.06	64.74	10.32	65.47	9.98	-1.16	0.266227	-1.15	0.277001	1.01	0.932504	RIKEN cDNA 1300002F13 gene	NM_133753
1448233_at	124.5	10.87	115.96	14.51	97.26	9.63	-1.07	0.71122	-1.28	0.108567	-1.19	0.298708	prion protein	NM_011170
1416130_at	82.91	7.9	76.04	11.11	78.13	8.55	-1.09	0.615912	-1.06	0.703258	1.03	0.897498	prion protein	BE630020
1416131_s_at	153.46	25.97	149.93	22.48	167.89	21.07	-1.02	0.90074	1.09	0.56265	1.12	0.443612	RIKEN cDNA C920006C10 gene	NM_133766
1416132_at	127.65	23.82	125.6	21.16	148.86	24.89	-1.02	0.934852	1.17	0.263367	1.19	0.258481	RIKEN cDNA C920006C10 gene	AK018695
1416133_at	204.39	37	202.95	26.76	230.71	31.06	-1.01	0.984088	1.13	0.485669	1.14	0.249574	RIKEN cDNA C920006C10 gene	BB188557
1416134_at	188.8	16.65	184.48	14.46	185.31	13.45	-1.02	0.875251	-1.02	0.849163	1	0.994671	amyloid beta (A4) precursor-like protein 1	NM_007467
1425679_a_at	59.96	9.04	56.27	9.22	57	6.24	-1.07	0.794351	-1.05	0.790639	1.01	0.997175	mitogen activated protein kinase 8 interacting protein	AF109769
1416135_at	281.48	47.38	281.18	45.44	286.7	36.05	-1	0.956418	1.02	0.805656	1.02	0.795117	apurinic/apyrimidinic endonuclease 1	NM_009687
1439364_a_at	130.29	21.67	124.03	18.14	116.87	13.55	-1.05	0.822814	-1.11	0.599761	-1.06	0.792573	matrix metalloproteinase 2	BF147716
1416136_at	118.79	18.8	114.99	10.43	105.99	13.47	-1.03	0.757636	-1.12	0.559179	-1.08	0.467275	matrix metalloproteinase 2	NM_008610
1416137_at	105.32	7.11	90.49	6.6	88.93	5.63	-1.16	0.16486	-1.18	0.069544	-1.02	0.719829	annexin A7	NM_009674
1416138_at	321.26	48.01	350.67	40.88	329.88	31.19	1.09	0.579787	1.03	0.852119	-1.06	0.52171	annexin A7	BC008997
1427382_a_at	131.96	9.53	144.94	14.18	137.56	11.34	1.1	0.479674	1.04	0.715747	-1.05	0.509246	suppressor of variegation 3-9 homolog 1 (Drosophila)	AF193862
1416139_at	213.75	12.82	173.96	21.28	194.28	26.29	-1.23	0.248544	-1.1	0.5329	1.12	0.411239	regenerating islet-derived 2	NM_009043
1416140_a_at	171.5	18.48	156.76	16.46	168.39	13.02	-1.09	0.474488	-1.02	0.792775	1.07	0.504939	RIKEN cDNA 2810477H02 gene	NM_133347
1416141_a_at	4141.37	207.93	3844.29	112.38	4122.21	85.1	-1.08	0.289109	-1	0.882326	1.07	0.171304	ribosomal protein S6	NM_009096
1434377_x_at	3337.72	223.23	3158.97	91.64	3285.23	83.34	-1.06	0.489988	-1.02	0.814508	1.04	0.350335	ribosomal protein S6	BE134127
1416142_at	165.34	13.98	171.72	20.77	164.95	11.35	1.04	0.840962	-1	0.875009	-1.04	0.662819	ribosomal protein S6	AA103697
1416143_at	803.84	97.29	883.18	91.85	915.67	74.12	1.1	0.433557	1.14	0.196185	1.04	0.4863	"ATP synthase, H+ transporting, mitochondrial F0 complex, subunit F"	NM_016755
1416144_a_at	407.15	37.2	420.43	45.79	405.39	37.28	1.03	0.821329	-1	0.989006	-1.04	0.850853	DEAD/H (Asp-Glu-Ala-Asp/His) box polypeptide 15 (RNA helicase A)	BC003745
1416145_at	781.5	96.09	799.92	92.61	771.86	60.51	1.02	0.800235	-1.01	0.915105	-1.04	0.764471	DEAD/H (Asp-Glu-Ala-Asp/His) box polypeptide 15 (RNA helicase A)	BC003745
1416146_at	291.63	62.21	308.24	54.83	330.65	54.91	1.06	0.602395	1.13	0.254464	1.07	0.559736	heat shock protein 4	NM_008300
1416147_at	286.27	27.69	295.82	27.5	272.14	15.39	1.03	0.720338	-1.05	0.429427	-1.09	0.427359	heat shock protein 4	BE912771
1416148_at	140.64	16.08	133.83	17.18	147.26	9.24	-1.05	0.752875	1.05	0.664141	1.1	0.477055	lysosomal-associated protein transmembrane 4B	BC019120
1416149_at	26.04	8.32	55.09	7.38	48.66	3.35	2.12	0.018441	1.87	0.07242	-1.13	0.446283	oligodendrocyte transcription factor 1	AB038696
1416150_a_at	310.23	57.33	327.51	46.59	309.88	43.9	1.06	0.714331	-1	0.984837	-1.06	0.474087	"splicing factor, arginine/serine-rich 3 (SRp20)"	NM_013663
1416151_at	97.56	15.98	118.84	12.14	105.25	7.68	1.22	0.320416	1.08	0.535954	-1.13	0.328271	"splicing factor, arginine/serine-rich 3 (SRp20)"	BB470806
1416152_a_at	109.77	20.04	100.62	15.21	103.07	16.68	-1.09	0.615368	-1.07	0.623456	1.02	0.929784	"splicing factor, arginine/serine-rich 3 (SRp20)"	AV135383
1460175_at	3404.63	279.57	3492.21	170.94	3492.04	173.86	1.03	0.748736	1.03	0.714064	-1	0.944748	ribosomal protein S23	NM_024175
1425665_a_at	231.22	42.7	228.56	30.97	241.54	25.67	-1.01	0.961829	1.04	0.818781	1.06	0.471671	signal recognition particle 54 kDa	BC005543
1416153_at	414.84	39.3	419.98	41.15	429.49	25.31	1.01	0.923291	1.04	0.681615	1.02	0.7673	signal recognition particle 54 kDa	NM_011899
1416154_at	38.01	11.02	20.81	9.66	23.69	5.75	-1.83	0.381652	-1.6	0.335701	1.14	0.983703	signal recognition particle 54 kDa	BB463557
1416155_at	123.86	24.93	110.81	29.12	120.01	30.7	-1.12	0.630306	-1.03	0.872596	1.08	0.533831	high mobility group box 3	NM_008253
1416156_at	131.76	14.71	117.09	16.18	123.2	17.37	-1.13	0.503908	-1.07	0.647451	1.05	0.51877	vinculin	BC008520
1416157_at	46.52	5.87	42.67	3.57	44.44	4.52	-1.09	0.504084	-1.05	0.777457	1.04	0.751455	vinculin	NM_009502
1416158_at	5.77	1.57	6.86	2.94	4.65	2.44	1.19	0.762471	-1.24	0.62809	-1.48	0.633713	"nuclear receptor subfamily 2, group F, member 2"	NM_009697
1416159_at	132.61	8.69	120.16	10.59	123.94	13.56	-1.1	0.389944	-1.07	0.525068	1.03	0.771301	"nuclear receptor subfamily 2, group F, member 2"	U07635
1416160_at	6.05	2.17	4.18	2.38	10.66	2.89	-1.45	0.532679	1.76	0.349398	2.55	0.196933	RIKEN cDNA 9430015G03 gene	AI463873
1416161_at	376.11	54.17	421.72	38.33	402.52	37.34	1.12	0.280779	1.07	0.298895	-1.05	0.467025	"gb:NM_009009.1 /DB_XREF=gi:6679602 /GEN=Rad21 /FEA=FLmRNA /CNT=282 /TID=Mm.182628.1 /TIER=FL+Stack /STK=120 /UG=Mm.182628 /LL=19357 /DEF=Mus musculus RAD21 homolog (S. pombe) (Rad21), mRNA. /PROD=RAD21 homolog (S. pombe) /FL=gb:AF332086.1 gb:AF332085.1 gb:NM_009009.1 gb:D49429.1"	NM_009009
1416162_at	218.44	70.76	172.94	48.09	232.4	71.88	-1.26	0.334489	1.06	0.783244	1.34	0.170822	RAD21 homolog (S. pombe)	AF332085
1416163_at	112.53	30.53	124.29	28.7	121.14	26.06	1.1	0.557178	1.08	0.595524	-1.03	0.738443	"COP9 (constitutive photomorphogenic) homolog, subunit 4 (Arabidopsis thaliana)"	NM_012001
1416164_at	31.83	6.23	29.05	4.09	25.64	3.78	-1.1	0.810382	-1.24	0.39156	-1.13	0.385339	fibulin 5	NM_011812
1416165_at	264.66	28.89	283.42	47.38	234.12	37.34	1.07	0.615759	-1.13	0.21807	-1.21	0.057386	RIKEN cDNA 1700093E07 gene	NM_133685
1416166_a_at	190	27.28	224.29	16.58	196.46	23.71	1.18	0.293979	1.03	0.790114	-1.14	0.271356	peroxiredoxin 4	NM_016764
1416167_at	441.59	76.59	491.55	80.34	441.98	65.72	1.11	0.437257	1	0.996824	-1.11	0.120465	peroxiredoxin 4	NM_016764
1416168_at	76.22	5.88	77.7	5.59	77.84	6.37	1.02	0.90743	1.02	0.888825	1	0.99604	"serine (or cysteine) proteinase inhibitor, clade F), member 1"	NM_011340
1452534_a_at	426.78	106.82	434.25	107.92	465.2	101.21	1.02	0.91815	1.09	0.522071	1.07	0.342232	high mobility group box 2	X67668
1416169_at	19.23	2.82	19.66	2.81	18.52	3.53	1.02	0.921013	-1.04	0.904868	-1.06	0.849875	trophoblast specific protein beta	AY034576
1416170_at	256.72	38.96	251.49	23.59	263.7	25.22	-1.02	0.887905	1.03	0.797746	1.05	0.534551	RIKEN cDNA 2410002K23 gene	NM_026508
1416171_at	207.1	41.28	231.41	27.44	198.43	14.5	1.12	0.337703	-1.04	0.764587	-1.17	0.103292	RIKEN cDNA 2310037I24 gene	NM_133714
1416172_at	108.65	25.74	115.33	29.32	111.89	21.15	1.06	0.79766	1.03	0.838565	-1.03	0.88301	"pescadillo homolog 1, containing BRCT domain (zebrafish)"	NM_022889
1416173_at	94.71	7.6	82.99	6.34	84.74	5.56	-1.14	0.386263	-1.12	0.28463	1.02	0.751	"pescadillo homolog 1, containing BRCT domain (zebrafish)"	BC004844
1416174_at	39.62	6.22	38.76	3.7	32.24	5.45	-1.02	0.7429	-1.23	0.43099	-1.2	0.435495	retinoblastoma binding protein 9	BC011107
1424791_a_at	64.5	7.37	65.42	7.34	64.65	9.27	1.01	0.872257	1	0.957753	-1.01	0.902512	Lutheran blood group (Auberger b antigen included)	BC004826
1416175_a_at	536.92	73.36	558.82	68.04	543.1	44.72	1.04	0.799979	1.01	0.917759	-1.03	0.794436	voltage-dependent anion channel 3	NM_011696
1448234_at	373.52	65.27	424.29	50.62	395.91	52.26	1.14	0.444958	1.06	0.769498	-1.07	0.482173	"DnaJ (Hsp40) homolog, subfamily B, member 6"	NM_011847
1416176_at	318.07	31.69	346.89	53.2	314.03	25.56	1.09	0.558409	-1.01	0.911531	-1.1	0.50857	high mobility group box 1	NM_010439
1448235_s_at	197.49	37.15	197.41	41.4	215.41	37.59	-1	0.996191	1.09	0.364938	1.09	0.486901	high mobility group box 1	BF166000
1435324_x_at	767.87	128.02	790.25	121.96	786.54	103.24	1.03	0.827904	1.02	0.83187	-1	0.978802	high mobility group box 1	AI648759
1416177_at	216.74	27.39	223.2	31.08	218.56	28.55	1.03	0.747413	1.01	0.912402	-1.02	0.817189	"RNA binding motif protein, X chromosome retrogene"	NM_009033
1416178_a_at	128.07	13.98	112.52	12.18	107.2	12.06	-1.14	0.454604	-1.19	0.301515	-1.05	0.802653	"pleckstrin homology domain containing, family B (evectins) member 1"	NM_013746
1416179_a_at	160.66	28.31	217.93	31.24	176.99	23.26	1.36	0.186514	1.1	0.475126	-1.23	0.400164	radixin	NM_009041
1448236_at	246.79	43.95	257.2	25.65	262.66	26.83	1.04	0.804614	1.06	0.665775	1.02	0.810384	radixin	NM_009041
1416180_a_at	78.89	19.81	83.89	22.77	93.69	23.58	1.06	0.7741	1.19	0.250069	1.12	0.419488	radixin	BI990563
1416181_at	282.34	64.58	302.64	72.92	324.65	52.49	1.07	0.655186	1.15	0.25498	1.07	0.468775	mesoderm development candiate 2	NM_023403
1416182_at	43.33	11.31	46.28	9.84	44.44	8.51	1.07	0.80734	1.03	0.942031	-1.04	0.865701	"amyloid beta (A4) precursor protein-binding, family A, member 3"	NM_018758
1416183_a_at	136.79	11.83	143.09	15.35	143.99	11.78	1.05	0.61154	1.05	0.437016	1.01	0.946989	"lactate dehydrogenase 2, B chain"	NM_008492
1448237_x_at	137.78	24.13	137.25	16.71	130.97	10.12	-1	0.997156	-1.05	0.765441	-1.05	0.565831	"lactate dehydrogenase 2, B chain"	NM_008492
1453634_a_at	520.35	108.14	553.16	82.19	623.85	82.37	1.06	0.774569	1.2	0.212128	1.13	0.356414	endoplasmic reticulum protein 29	AK013303
1416184_s_at	403.02	128.36	405.59	129.22	449.93	121.75	1.01	0.961392	1.12	0.530604	1.11	0.3278	high mobility group AT-hook 1	NM_016660
1448238_at	613.9	96.26	686.43	84.6	655.09	70.22	1.12	0.463642	1.07	0.728069	-1.05	0.509553	RIKEN cDNA 2700060E02 gene	NM_026528
1416185_a_at	380.3	47.15	445.81	39.98	413.3	23.75	1.17	0.192414	1.09	0.477296	-1.08	0.327977	"alcohol dehydrogenase 5 (class III), chi polypeptide"	NM_007410
1448239_at	770.24	188.56	960.14	253.86	877.05	212.61	1.25	0.409771	1.14	0.631728	-1.09	0.39456	heme oxygenase (decycling) 1	NM_010442
1416186_at	56.65	10.49	65.61	8.27	69.1	6.8	1.16	0.5103	1.22	0.301771	1.05	0.668808	"DNA segment, Chr 4, Brigham & Women's Genetics 0593 expressed"	NM_026383
1416187_s_at	213.52	19.55	237.42	20.33	233.34	11.62	1.11	0.243141	1.09	0.396427	-1.02	0.848486	"DNA segment, Chr 4, Brigham & Women's Genetics 0593 expressed"	NM_026383
1448240_at	161.43	26.3	142.15	17.61	152.79	14.21	-1.14	0.403357	-1.06	0.685038	1.07	0.365724	"membrane-bound transcription factor protease, site 1"	NM_019709
1448241_at	848.86	145.46	1033.1	254.94	966.35	242.85	1.22	0.422777	1.14	0.666	-1.07	0.486237	GM2 ganglioside activator protein	BC004651
1416188_at	398.02	75.58	463.07	60.16	512.39	83.13	1.16	0.576718	1.29	0.376138	1.11	0.303747	GM2 ganglioside activator protein	NM_010299
1416189_a_at	499.4	87.52	513.1	66.8	506.99	56.69	1.03	0.826787	1.02	0.925115	-1.01	0.819954	"SEC61, alpha subunit (S. cerevisiae)"	BC003707
1448242_at	498.72	91.56	492.23	75.1	508.93	60.55	-1.01	0.929052	1.02	0.90225	1.03	0.607377	"SEC61, alpha subunit (S. cerevisiae)"	BC003707
1416190_a_at	132.19	41.87	100.4	33.1	116.78	32.78	-1.32	0.086257	-1.13	0.402277	1.16	0.273522	"SEC61, alpha subunit (S. cerevisiae)"	AF145253
1416191_at	330.28	111.36	266.18	85.87	306.92	85.97	-1.24	0.266858	-1.08	0.683688	1.15	0.253064	"SEC61, alpha subunit (S. cerevisiae)"	AF145253
1448243_at	397.28	22.06	404.39	32.96	414.77	24.87	1.02	0.877288	1.04	0.662916	1.03	0.737525	N-ethylmaleimide sensitive fusion protein attachment protein alpha	BC004804
1416192_at	82.26	9.42	93.78	12.91	95.54	13	1.14	0.536852	1.16	0.513596	1.02	0.936553	N-ethylmaleimide sensitive fusion protein attachment protein alpha	NM_025898
1416193_at	123.68	14.32	158.59	19.55	129.61	12.83	1.28	0.302655	1.05	0.709103	-1.22	0.20053	carbonic anhydrase 1	BC011223
1448244_at	187.55	25.19	212.14	23.78	193.28	11.53	1.13	0.399748	1.03	0.852271	-1.1	0.400162	lysophospholipase 1	BC013536
1416194_at	109.97	13.7	118.11	17.61	109.31	15.98	1.07	0.666359	-1.01	0.980233	-1.08	0.433446	"cytochrome P450, subfamily IV B, polypeptide 1"	NM_007823
1416195_at	225.88	21.94	231.97	20.35	237.5	18.95	1.03	0.763923	1.05	0.553971	1.02	0.931955	putative phosphatase	NM_008916
1448245_at	2818.7	169.16	2833.62	125.86	2697.88	98.38	1.01	0.933582	-1.04	0.627083	-1.05	0.170008	laminin receptor 1 (ribosomal protein SA)	NM_011029
1416196_at	142.06	25.66	108.3	17.34	104.3	14.28	-1.31	0.29263	-1.36	0.231935	-1.04	0.636023	laminin receptor 1 (ribosomal protein SA)	BB416054
1448246_at	411.4	46.53	406.68	45.88	384.02	32.21	-1.01	0.920852	-1.07	0.37884	-1.06	0.515394	histone deacetylase 1	NM_008228
1416197_at	560.38	33.38	522.94	24.15	510.7	18.22	-1.07	0.400283	-1.1	0.31463	-1.02	0.819202	U1 small nuclear ribonucleoprotein 1C	NM_011432
1424819_a_at	205.9	26.8	197.38	20.36	205.03	17.84	-1.04	0.773801	-1	0.982698	1.04	0.593573	expressed sequence AI114950	BC005633
1416198_at	33.3	6.82	37.5	6.07	30.74	5.79	1.13	0.658114	-1.08	0.864503	-1.22	0.409631	TH1-like homolog (Drosophila)	NM_020580
1416199_at	194.01	18.12	179.72	11.24	184.28	9.87	-1.08	0.460917	-1.05	0.675958	1.03	0.614945	kinesin family member C3	NM_010631
1448247_at	75.4	9.74	80.66	7.74	81.32	5.37	1.07	0.736268	1.08	0.614111	1.01	0.962238	B-cell CLL/lymphoma 7B	NM_009745
1416200_at	46.72	5.74	40.15	7.51	56.75	5.07	-1.16	0.577098	1.21	0.26765	1.41	0.082612	RIKEN cDNA 9230117N10 gene	NM_133775
1416201_at	174.01	36.07	151.29	27.46	173.28	30.46	-1.15	0.472588	-1	0.992676	1.15	0.150824	v-crk sarcoma virus CT10 oncogene homolog (avian)	NM_133656
1448248_at	257.14	25.04	295.64	31.64	259.44	24.73	1.15	0.369915	1.01	0.951181	-1.14	0.135309	v-crk sarcoma virus CT10 oncogene homolog (avian)	BE372266
1460176_at	81.94	5.19	77.6	6.31	85.22	4.9	-1.06	0.538673	1.04	0.664724	1.1	0.200774	v-crk sarcoma virus CT10 oncogene homolog (avian)	BF020879
1416202_at	567.78	126.06	547.22	97.08	636.03	98.47	-1.04	0.882305	1.12	0.507275	1.16	0.1486	B-cell receptor-associated protein 37	NM_007531
1416203_at	41.87	4.49	41.48	4.75	40.88	4.98	-1.01	0.912056	-1.02	0.795073	-1.01	0.864764	aquaporin 1	NM_007472
1448249_at	132.23	17.22	121.24	12.92	117.42	14.92	-1.09	0.559428	-1.13	0.518401	-1.03	0.9484	glycerol-3-phosphate dehydrogenase 1 (soluble)	BC019391
1416204_at	138.15	13.85	114	14.95	121.88	15.86	-1.21	0.228265	-1.13	0.374829	1.07	0.471382	glycerol-3-phosphate dehydrogenase 1 (soluble)	NM_010271
1416205_at	204.59	41.94	210.41	34.35	213.37	31.15	1.03	0.855889	1.04	0.779836	1.01	0.83898	"galactosidase, beta 1"	NM_009752
1416206_at	214.3	38.95	181.3	30	197.69	24.63	-1.18	0.325792	-1.08	0.622885	1.09	0.565375	signal-induced proliferation associated gene 1	D11374
1416207_at	236.01	16.67	232.68	14.64	216.09	17.72	-1.01	0.843859	-1.09	0.321821	-1.08	0.439192	RIKEN cDNA 9130012G04 gene	NM_133682
1448250_at	90.4	8.34	107.72	11.61	95.78	7	1.19	0.299327	1.06	0.632702	-1.12	0.324907	RIKEN cDNA 9030425E11 gene	NM_133733
1448251_at	148.76	18.99	135.24	14.82	128.8	9	-1.1	0.440061	-1.15	0.357303	-1.05	0.595662	RIKEN cDNA 9030425E11 gene	BG072972
1416208_at	221.69	57.59	230.58	54.34	247.87	48.28	1.04	0.80552	1.12	0.434891	1.07	0.296061	ubiquitin specific protease 14	BC005571
1448252_a_at	1130.61	132.42	1167.26	112.85	1220.15	110.77	1.03	0.757258	1.08	0.393476	1.05	0.612138	eukaryotic translation elongation factor 1 beta 2	NM_018796
1448253_at	365.58	50.56	382.73	41.25	398.54	39.77	1.05	0.780538	1.09	0.624389	1.04	0.509069	glutamate dehydrogenase	NM_008133
1416209_at	574.53	103.85	601.94	68.93	627.69	71.57	1.05	0.787602	1.09	0.628771	1.04	0.474431	glutamate dehydrogenase	BI329832
1416210_at	173.61	34.81	190.69	35.02	183.32	18.69	1.1	0.668594	1.06	0.768695	-1.04	0.816778	RIKEN cDNA 1190002L16 gene	NM_133976
1448254_at	16.95	5.56	11.78	2.8	11.05	2.36	-1.44	0.473617	-1.53	0.395575	-1.07	0.836776	pleiotrophin	BC002064
1416211_a_at	33.54	3.91	35.81	6	38.47	3.52	1.07	0.769615	1.15	0.421651	1.07	0.706156	pleiotrophin	BF178348
1416212_at	236.27	50.13	257.95	56.28	261.99	50.47	1.09	0.675906	1.11	0.505143	1.02	0.911198	"mago-nashi homolog, proliferation-associated (Drosophila)"	NM_010760
1448255_a_at	347.08	45.77	312.46	33.06	357.23	28.81	-1.11	0.476918	1.03	0.817176	1.14	0.085928	surfeit gene 4	NM_011512
1436797_a_at	482.14	102.16	463.4	77.83	504.62	68.99	-1.04	0.845057	1.05	0.744617	1.09	0.380618	surfeit gene 4	AW990392
1416213_x_at	311.61	74.9	315.73	61.14	348.79	52.69	1.01	0.909447	1.12	0.55322	1.1	0.308112	surfeit gene 4	BF122782
1416214_at	216.18	46.81	238.25	43.76	244.43	33.67	1.1	0.423168	1.13	0.27231	1.03	0.761513	mini chromosome maintenance deficient 4 homolog (S. cerevisiae)	BC013094
1416215_at	121.51	10.02	143.76	16.46	120.49	9.46	1.18	0.241841	-1.01	0.981806	-1.19	0.186852	golgi SNAP receptor complex member 1	BC008542
1448256_at	49.37	15.12	61.44	11.3	65.42	10.31	1.24	0.405389	1.33	0.203072	1.06	0.70176	golgi SNAP receptor complex member 1	NM_016810
1448257_at	115.67	29.34	102.2	11.44	94.75	10.7	-1.13	0.61973	-1.22	0.564911	-1.08	0.550768	"solute carrier family 29 (nucleoside transporters), member 2"	NM_007854
1416216_at	114.48	11.08	111.95	9.45	110.85	9.76	-1.02	0.865401	-1.03	0.72281	-1.01	0.826227	RalBP1 associated Eps domain containing protein	NM_009048
1416217_a_at	2617.77	244.6	2702.12	152.83	2793.67	110.65	1.03	0.729782	1.07	0.560175	1.03	0.705808	ribosomal protein L37a	NM_009084
1416218_x_at	19.74	3.78	21.71	5.43	20.21	3.01	1.1	0.834734	1.02	0.899241	-1.07	0.90844	ribosomal protein L37a	NM_009084
1416219_at	1982.46	227.5	1967.76	193.93	2096.88	173.22	-1.01	0.955338	1.06	0.646219	1.07	0.19425	ribosomal protein L19	NM_009078
1448258_a_at	502.11	83.98	554.96	66.44	540.29	65.23	1.11	0.542279	1.08	0.643237	-1.03	0.664951	RIKEN cDNA 1810004F21 gene	NM_026911
1416220_at	749.71	64.17	753.83	86.27	827.43	37.2	1.01	0.940748	1.1	0.24191	1.1	0.381006	RIKEN cDNA 1810004F21 gene	NM_026911
1416221_at	68.58	14.87	78.24	11.94	86.55	20.39	1.14	0.593619	1.26	0.485808	1.11	0.861353	follistatin-like	NM_008047
1448259_at	63.71	12.85	123.23	41.36	97.97	31.76	1.93	0.20371	1.54	0.289019	-1.26	0.338824	follistatin-like	BI452727
1416222_at	228.5	27.6	220.16	41.89	219.42	42.82	-1.04	0.876184	-1.04	0.871624	-1	0.970503	NAD(P) dependent steroid dehydrogenase-like	BC019945
1416223_at	102.31	11.08	97.14	10.53	102.47	9.9	-1.05	0.580922	1	0.972937	1.05	0.657346	cDNA sequence BC003251	NM_024480
1448260_at	74.83	8.35	63.54	9.14	58.98	12.21	-1.18	0.472493	-1.27	0.332018	-1.08	0.540235	ubiquitin carboxy-terminal hydrolase L1	NM_011670
1416224_at	81.51	6.84	83.61	6.96	83.21	7.62	1.03	0.835306	1.02	0.886481	-1	0.981705	zinc finger protein 100	NM_009541
1416225_at	65	4.93	61.28	6.6	61.81	3.66	-1.06	0.626711	-1.05	0.64551	1.01	0.857118	alcohol dehydrogenase 1 (class I)	BC013477
1416226_at	1549.64	280.18	1799.53	189.94	1862.66	185.67	1.16	0.541964	1.2	0.414755	1.04	0.633589	"actin related protein 2/3 complex, subunit 1B"	BC010275
1416227_at	60.2	8.75	65.2	9.75	68.58	9.66	1.08	0.732144	1.14	0.549884	1.05	0.74799	hypothetical protein LOC231887	BE979985
1448261_at	166.42	24.98	200.76	48.41	212.98	56.3	1.21	0.329026	1.28	0.279113	1.06	0.383329	cadherin 1	NM_009864
1448262_at	382.8	61.57	428.3	63.66	419.62	48.08	1.12	0.463555	1.1	0.489247	-1.02	0.860487	"proteasome (prosome, macropain) subunit, beta type 2"	NM_011970
1416228_at	270.51	63	304.35	71.51	283.53	46.85	1.13	0.515329	1.05	0.750476	-1.07	0.60724	protein (peptidyl-prolyl cis/trans isomerase) NIMA-interacting 1	NM_023371
1416229_at	118.95	30.77	125.98	29.97	126.88	28.65	1.06	0.743306	1.07	0.631444	1.01	0.964744	RIKEN cDNA 0610038L10 gene	AK008352
1416230_at	247.96	50.25	243.25	39.34	268.3	36.57	-1.02	0.897792	1.08	0.544094	1.1	0.311573	RIKEN cDNA 0610038L10 gene	BB772441
1448263_a_at	1574.99	151.09	1984.18	283.17	1408.15	201.3	1.26	0.247279	-1.12	0.150607	-1.41	0.16406	RIKEN cDNA 0610010E05 gene	NM_023149
1460177_at	840.16	84.08	969.66	100.89	902.79	80.85	1.15	0.339978	1.07	0.663488	-1.07	0.46585	RIKEN cDNA 0610010E05 gene	NM_023149
1416231_at	89.43	24.21	98.53	23.86	100.23	14.57	1.1	0.616726	1.12	0.478602	1.02	0.924688	"gb:NM_138588.1 /DB_XREF=gi:20070395 /GEN=D8Wsu151e /FEA=FLmRNA /CNT=116 /TID=Mm.183117.1 /TIER=FL+Stack /STK=110 /UG=Mm.183117 /LL=28016 /DEF=Mus musculus DNA segment, Chr 8, Wayne State University 151, expressed (D8Wsu151e), mRNA. /PROD=DNA segment, Chr 8, Wayne State University 151,expressed /FL=gb:NM_138588.1"	NM_138588
1416232_at	24.16	6.34	20.4	5.1	20.71	5.75	-1.18	0.686298	-1.17	0.683897	1.02	0.980311	oligodendrocyte transcription factor 2	AB038697
1448264_a_at	220.43	30.56	266.51	43.76	250.49	25.19	1.21	0.313966	1.14	0.249984	-1.06	0.715812	"eukaryotic translation initiation factor 3, subunit 2 (beta)"	NM_018799
1416233_at	878.74	102.56	915.32	88.74	919.86	50.02	1.04	0.657058	1.05	0.625381	1	0.894916	"eukaryotic translation initiation factor 3, subunit 2 (beta)"	NM_018799
1416234_at	799.56	137.61	879.26	114.38	888	95.45	1.1	0.473165	1.11	0.427444	1.01	0.910715	expressed sequence AA959742	NM_133807
1416235_at	399.57	107.88	388.74	109.06	466.15	106.97	-1.03	0.83531	1.17	0.31405	1.2	0.223379	expressed sequence AA959742	AW476171
1416236_a_at	0.86	2.74	3.46	3.28	1.24	2.99	4.03	0.456739	1.44	0.810885	-2.8	0.66127	epithelial V-like antigen	BC015076
1448265_x_at	9.64	4.32	8.69	2.7	8.61	2.38	-1.11	0.873593	-1.12	0.843821	-1.01	0.952222	epithelial V-like antigen	BC015076
1416237_at	101.63	19.46	86.76	9.36	75.81	9.65	-1.17	0.599568	-1.34	0.340691	-1.14	0.211412	epithelial V-like antigen	NM_007962
1416238_at	61.82	10.8	68.55	10.39	56.65	9.39	1.11	0.695469	-1.09	0.673067	-1.21	0.351722	tyrosine kinase receptor 1	NM_011587
1448266_at	253.66	51.22	313.02	54.52	306.85	39.18	1.23	0.314103	1.21	0.295684	-1.02	0.878933	endothelial differentiation-related factor 1	AB030185
1416239_at	130.39	49.95	156.22	62.06	148.19	40.46	1.2	0.333867	1.14	0.597437	-1.05	0.768487	argininosuccinate synthetase 1	NM_007494
1416240_at	762.65	165.72	797.09	152	813.43	108.22	1.05	0.767818	1.07	0.657063	1.02	0.845065	"proteasome (prosome, macropain) subunit, beta type 7"	NM_011187
1448267_at	64.24	11.06	62.91	6.14	57.51	6.62	-1.02	0.895873	-1.12	0.559188	-1.09	0.380807	syntaxin 5A	BC004849
1449679_s_at	339.66	20.01	319.65	23.71	303.66	19.35	-1.06	0.402072	-1.12	0.157287	-1.05	0.410792	syntaxin 5A	AU014962
1451782_a_at	229.61	46.29	266.78	47.93	297.77	62.2	1.16	0.550732	1.3	0.30227	1.12	0.28944	"solute carrier family 29 (nucleoside transporters), member 1"	AF305501
1448268_at	678.46	155.18	928.1	153.69	781.12	83.72	1.37	0.099273	1.15	0.382251	-1.19	0.322221	RIKEN cDNA 2400003B06 gene	NM_026211
1416241_at	254.14	49.14	279.12	53.49	267.6	37.56	1.1	0.558732	1.05	0.698696	-1.04	0.753856	SEC13 related gene (S. cerevisiae)	NM_024206
1448269_a_at	20.51	5.06	18.87	6.22	18.46	5.42	-1.09	0.827616	-1.11	0.661514	-1.02	0.907637	RIKEN cDNA 1200009K10 gene	NM_026167
1416242_at	14.5	5.8	28.8	19.23	14.26	4.45	1.99	0.547869	-1.02	0.9387	-2.02	0.442269	RIKEN cDNA 1200009K10 gene	NM_026167
1416243_a_at	1562.79	233.69	1605.46	176.4	1577.67	128.44	1.03	0.871484	1.01	0.94974	-1.02	0.780475	ribosomal protein L35	NM_025592
1434231_x_at	2507.33	149.38	2653.45	117.91	2575.48	119.25	1.06	0.515454	1.03	0.762156	-1.03	0.49489	ribosomal protein L35	AV124680
1416244_a_at	823.06	144.49	879.48	125.41	890.51	86.99	1.07	0.673628	1.08	0.59531	1.01	0.858896	cellular nucleic acid binding protein	NM_013493
1416245_at	260.75	30.76	290.82	26.6	280.21	20.58	1.12	0.340315	1.07	0.467591	-1.04	0.483567	RIKEN cDNA 0610033H09 gene	NM_025338
1416246_a_at	671.68	230.96	649.73	161.21	725.68	172.34	-1.03	0.898494	1.08	0.658728	1.12	0.257547	"coronin, actin binding protein 1A"	BC002136
1416247_at	461.18	37.89	519.07	38.88	498.33	44.11	1.13	0.27034	1.08	0.577041	-1.04	0.654323	dynactin 3	NM_016890
1448270_at	173.4	26.7	165.77	20.26	168.02	19.72	-1.05	0.787363	-1.03	0.814771	1.01	0.950934	DEAD/H (Asp-Glu-Ala-Asp/His) box polypeptide 21 (RNA helicase II/Gu)	NM_019553
1448271_a_at	294.87	46.98	306.57	39.68	283.07	37.22	1.04	0.725876	-1.04	0.813396	-1.08	0.489207	DEAD/H (Asp-Glu-Ala-Asp/His) box polypeptide 21 (RNA helicase II/Gu)	BM246099
1416248_at	471.62	80.82	497.66	72.63	506.68	87.38	1.06	0.784842	1.07	0.712001	1.02	0.857754	cDNA sequence BC004012	NM_138671
1416249_at	258.63	67.84	231.27	48.74	248.84	53.15	-1.12	0.490724	-1.04	0.841034	1.08	0.39786	cDNA sequence BC004012	AW538068
1448272_at	333.68	47.64	330.89	85.09	409.86	114.24	-1.01	0.976055	1.23	0.592043	1.24	0.199311	"B-cell translocation gene 2, anti-proliferative"	NM_007570
1416250_at	321.62	57.35	368.12	94.06	429.31	119.93	1.14	0.758068	1.33	0.558838	1.17	0.178062	"B-cell translocation gene 2, anti-proliferative"	BG965405
1416251_at	532.45	167.58	585.52	145.82	646.25	143.91	1.1	0.518254	1.21	0.309463	1.1	0.383866	mini chromosome maintenance deficient 6 (S. cerevisiae)	NM_008567
1416252_at	382.05	55.09	415.57	53.62	396.21	33.28	1.09	0.391181	1.04	0.612799	-1.05	0.696467	expressed sequence AA617404	NM_134115
1416253_at	126.26	14	108.47	13.67	114.74	9.99	-1.16	0.457585	-1.1	0.37388	1.06	0.74654	"cyclin-dependent kinase inhibitor 2D (p19, inhibits CDK4)"	BC013898
1448273_at	114.97	6.23	120.15	7.53	109.01	7.24	1.05	0.743834	-1.05	0.562832	-1.1	0.400558	glutathione synthetase	NM_008180
1416254_a_at	139.87	30	141.24	19.31	161.07	22.37	1.01	0.995092	1.15	0.466717	1.14	0.182522	vacuolar protein sorting 16 (yeast)	NM_030559
1416255_at	60.03	7.71	67.57	7	53.91	8.77	1.13	0.44118	-1.11	0.549083	-1.25	0.089704	gap junction membrane channel protein alpha 4	AF216832
1416256_a_at	1200.53	292.2	1160.5	230.76	1160.88	186.89	-1.03	0.732876	-1.03	0.791086	1	0.870973	"tubulin, beta 5"	NM_011655
1425742_a_at	123.2	36.33	221.29	115.1	135.46	41.16	1.8	0.291837	1.1	0.435245	-1.63	0.332002	transforming growth factor beta 1 induced transcript 4	AF201285
1448274_at	347.15	98.21	390.19	105.46	425.94	92.63	1.12	0.503146	1.23	0.136795	1.09	0.489965	"complement component 1, q subcomponent binding protein"	NM_007573
1428049_a_at	135.39	27.64	148.59	23.29	141.22	17.19	1.1	0.631494	1.04	0.857852	-1.05	0.567879	RIKEN cDNA 1110001K21 gene	BC028494
1416257_at	181.99	38.04	172.3	19.99	183.09	26.48	-1.06	0.747998	1.01	0.961214	1.06	0.500193	calpain 2	NM_009794
1416258_at	208.32	32.79	209.15	42.02	223.18	36.53	1	0.889004	1.07	0.566639	1.07	0.642086	thymidine kinase 1	NM_009387
1460178_at	146.41	16.54	152.02	15.6	160.92	7.63	1.04	0.782905	1.1	0.507754	1.06	0.601468	RIKEN cDNA 1300002A08 gene	NM_025827
1416259_at	-196.96	22.93	-188.37	58.49	-162.5	32.92	1	0.847777	1	0.170836	1	0.522529	expressed sequence AI451906	NM_134025
1416260_a_at	462.19	63.09	461.97	45	503.99	44.66	-1	0.994736	1.09	0.571003	1.09	0.282861	sorting nexin 1	NM_019727
1416261_at	104.95	6.95	100.53	6.87	105.43	7.28	-1.04	0.657422	1	0.958826	1.05	0.681214	RIKEN cDNA 2810428F02 gene	NM_133683
1416262_at	79.33	11.72	83.14	9.8	78.5	9.18	1.05	0.799495	-1.01	0.939968	-1.06	0.591456	RIKEN cDNA 2810428F02 gene	AV143015
1448275_at	64.64	12.63	59.76	11.58	72.02	8.14	-1.08	0.717402	1.11	0.615238	1.21	0.218817	RIKEN cDNA 2810428F02 gene	AK018383
1416263_at	57.74	10.73	53.15	6.26	55.71	4.36	-1.09	0.771636	-1.04	0.869874	1.05	0.766987	"ATP-binding cassette, sub-family B (MDR/TAP), member 9"	NM_019875
1416264_at	42.97	10.97	53.78	11.08	58.13	13.4	1.25	0.20268	1.35	0.242448	1.08	0.681185	"ATP-binding cassette, sub-family B (MDR/TAP), member 9"	AB045382
1416265_at	45.9	5.21	52.46	6.97	39.09	4.13	1.14	0.457112	-1.17	0.285684	-1.34	0.060002	calpain 10	NM_011796
1416266_at	14.55	6.89	14.09	2.67	17.99	4.72	-1.03	0.936759	1.24	0.663028	1.28	0.556094	prodynorphin	AF026537
1448276_at	205.52	33.64	233.24	35.11	225.3	35.18	1.13	0.420792	1.1	0.635944	-1.04	0.690755	transmembrane 4 superfamily member 7	NM_053082
1448277_at	99.97	15.65	109.86	19.88	103.7	14.92	1.1	0.504686	1.04	0.768587	-1.06	0.621485	"polymerase (DNA directed), delta 2, regulatory subunit (50 kDa)"	NM_008894
1416267_at	122.46	26.13	134.58	22.94	117.32	21.11	1.1	0.620828	-1.04	0.884702	-1.15	0.3473	short coiled coil protein	NM_019708
1448278_at	139.17	10.55	140.91	9.29	144.96	6.65	1.01	0.987643	1.04	0.703237	1.03	0.719671	RIKEN cDNA 0610041O14 gene	NM_026156
1416268_at	525.01	104.8	429.71	100.16	523.38	124.32	-1.22	0.407075	-1	0.974224	1.22	0.124114	"E26 avian leukemia oncogene 2, 3' domain"	BC005486
1430500_s_at	205.23	26.6	187.01	19.03	219.61	23.13	-1.1	0.361256	1.07	0.357614	1.17	0.131532	metaxin 2	AK005233
1416269_at	421.78	82.86	547.73	96	485.3	55.96	1.3	0.233492	1.15	0.372719	-1.13	0.465774	"ATP synthase, H+ transporting, mitochondrial F0 complex, subunit f, isoform 2"	NM_020582
1448279_at	875.52	236.76	1066.33	106.97	998.16	136.06	1.22	0.476838	1.14	0.401906	-1.07	0.65721	"actin related protein 2/3 complex, subunit 3"	BC013618
1416270_at	408.28	43.8	437.99	43.57	416.27	25.93	1.07	0.584122	1.02	0.926908	-1.05	0.553766	polymerase (RNA) II (DNA directed) polypeptide G	NM_026329
1449711_at	857.01	50.57	862.92	50.64	773.88	75.62	1.01	0.776506	-1.11	0.18071	-1.12	0.135077	"ATPase, H+ transporting, V1 subunit E isoform 1"	C85064
1449712_s_at	931.24	49.51	918.9	65.78	872.1	58.56	-1.01	0.753119	-1.07	0.262891	-1.05	0.252001	"ATPase, H+ transporting, V1 subunit E isoform 1"	C85064
1448280_at	65.53	6.83	67.32	4.48	62.82	4.06	1.03	0.869062	-1.04	0.710303	-1.07	0.46636	synaptophysin	NM_009305
1416271_at	161.63	36.54	172.8	38.45	169.96	46.01	1.07	0.819899	1.05	0.853691	-1.02	0.848086	p53 apoptosis effector related to Pmp22	NM_022032
1416272_at	414.95	22.84	474.13	33.18	418.81	23.36	1.14	0.141334	1.01	0.927605	-1.13	0.160021	mitogen-activated protein kinase kinase 1 interacting protein 1	NM_019920
1416273_at	348.62	93.68	404.68	125.75	499.93	163.39	1.16	0.578544	1.43	0.280211	1.24	0.125157	"tumor necrosis factor, alpha-induced protein 2"	NM_009396
1416274_at	93.4	10.18	90.89	11.08	102.19	13.66	-1.03	0.803423	1.09	0.542626	1.12	0.217733	"cystinosis, nephropathic"	NM_031251
1416275_at	110.98	9.08	99.5	7.92	97.11	10.46	-1.12	0.20024	-1.14	0.308363	-1.02	0.825528	"solute carrier family 26, member 6"	NM_134420
1416276_a_at	2460.47	143.78	2522.41	99.65	2515.23	87.73	1.03	0.774513	1.02	0.813406	-1	0.998395	"ribosomal protein S4, X-linked"	NM_009094
1416277_a_at	2649.21	278.42	2671.54	262.03	2808.57	238.75	1.01	0.936287	1.06	0.508028	1.05	0.421321	"ribosomal protein, large, P1"	NM_018853
1448281_a_at	126.94	12.41	122.13	9.55	130.68	9.37	-1.04	0.783414	1.03	0.743177	1.07	0.380721	elastase 2	NM_007919
1416278_a_at	698.93	136.9	806.81	125.24	780.27	95.52	1.15	0.293625	1.12	0.402193	-1.03	0.60094	"ATP synthase, H+ transporting, mitochondrial F1 complex, O subunit"	NM_138597
1448282_at	149.88	30.73	144.54	22.97	145.05	17.13	-1.04	0.854949	-1.03	0.806997	1	0.937957	"pleiotropic regulator 1, PRL1 homolog (Arabidopsis)"	BC006750
1416279_at	217.47	37.73	239.62	43.08	243.26	33.55	1.1	0.549098	1.12	0.446219	1.02	0.79926	"adaptor protein complex AP-1, beta 1 subunit"	BC008513
1448283_a_at	215.08	56.13	261.65	44.2	231.45	35.9	1.22	0.16433	1.08	0.605839	-1.13	0.07393	ubiquitin-like 1 (sentrin) activating enzyme E1B	NM_016682
1416280_at	283.85	47.82	273.81	35.68	293.89	32.69	-1.04	0.775555	1.04	0.787483	1.07	0.276645	ubiquitin-like 1 (sentrin) activating enzyme E1B	NM_016682
1416281_at	331.45	18.02	338.4	30.04	329.91	31.64	1.02	0.861456	-1	0.970543	-1.03	0.810569	RIKEN cDNA 0610008N23 gene	BC004595
1416282_at	345.02	65.17	348.67	58.11	342.25	51.08	1.01	0.901927	-1.01	0.920455	-1.02	0.830001	"proteasome (prosome, macropain) 26S subunit, ATPase 3"	NM_008948
1416283_at	128.11	38.4	134.99	35.33	144.84	29.79	1.05	0.731143	1.13	0.480135	1.07	0.602357	phosphoribosylglycinamide formyltransferase	NM_010256
1416284_at	207.33	27.67	223.26	24.87	216.78	21.13	1.08	0.466841	1.05	0.647576	-1.03	0.751152	mitochondrial ribosomal protein L28	NM_024227
1448284_a_at	219.02	38.5	280.32	42.51	239.21	35.25	1.28	0.244677	1.09	0.455742	-1.17	0.393315	"NADH dehydrogenase (ubiquinone) 1, subcomplex unknown, 1"	NM_025523
1416285_at	315.34	59.18	406.33	81.78	372.97	50.64	1.29	0.246307	1.18	0.227127	-1.09	0.43892	"NADH dehydrogenase (ubiquinone) 1, subcomplex unknown, 1"	NM_025523
1416286_at	25.49	7.23	26.92	5.89	28.54	8.91	1.06	0.894633	1.12	0.824859	1.06	0.708791	regulator of G-protein signaling 4	BC003882
1448285_at	27.32	5.69	31.51	3.62	34.44	4.28	1.15	0.509939	1.26	0.249623	1.09	0.281703	regulator of G-protein signaling 4	NM_009062
1416287_at	125.66	13.57	110.86	15.12	115.83	11.19	-1.13	0.516321	-1.08	0.372432	1.04	0.858175	regulator of G-protein signaling 4	BB025471
1460179_at	280.47	34.47	275.23	23.22	269.13	22.44	-1.02	0.809284	-1.04	0.729688	-1.02	0.949981	"DnaJ (Hsp40) homolog, subfamily A, member 1"	NM_008298
1416288_at	438.66	51.34	447.91	60.46	392.93	34.28	1.02	0.874768	-1.12	0.244254	-1.14	0.277953	"DnaJ (Hsp40) homolog, subfamily A, member 1"	BF141076
1416289_at	194.2	46.66	191.7	46.06	220.44	41.94	-1.01	0.896519	1.14	0.494998	1.15	0.155716	"procollagen-lysine, 2-oxoglutarate 5-dioxygenase 1"	NM_011122
1448286_at	154.75	23.54	161.63	24.62	155.8	12.08	1.04	0.789255	1.01	0.944673	-1.04	0.785092	hydroxyacyl-Coenzyme A dehydrogenase type II	NM_016763
1416290_a_at	86.22	23.22	91.66	24.19	92.21	20.45	1.06	0.679093	1.07	0.507229	1.01	0.987422	"proteasome (prosome, macropain) 26S subunit, ATPase, 4"	NM_011874
1416291_at	246.63	49.78	253.67	39.45	265.96	31.51	1.03	0.846042	1.08	0.61262	1.05	0.539471	"proteasome (prosome, macropain) 26S subunit, ATPase, 4"	NM_011874
1448287_at	319.62	31.25	391.31	58.67	347.18	36.69	1.22	0.251877	1.09	0.509872	-1.13	0.231325	RNA polymerase 1-3 (16 kDa subunit)	NM_009087
1416292_at	289.84	41.88	336.23	35.98	311.39	21.71	1.16	0.319005	1.07	0.602866	-1.08	0.388359	peroxiredoxin 3	NM_007452
1427680_a_at	4.7	2.53	6.78	2.89	7.03	2.09	1.44	0.657172	1.5	0.639487	1.04	0.997052	nuclear factor I/B	Y07687
1448288_at	80.69	4.42	67.76	9.17	80.11	5.56	-1.19	0.166369	-1.01	0.93789	1.18	0.382216	nuclear factor I/B	BB832504
1416293_at	99.82	10.93	99.5	7.44	94.36	6.54	-1	0.78679	-1.06	0.601738	-1.05	0.663294	RIKEN cDNA E030026I10 gene	BI143771
1416294_at	233.81	15.03	275.63	19.84	250.94	11.57	1.18	0.1632	1.07	0.417371	-1.1	0.22948	secretory carrier membrane protein 3	NM_011886
1448289_at	46.72	9.83	41.23	5.68	54.47	10.16	-1.13	0.695791	1.17	0.696747	1.32	0.323247	collapsin response mediator protein 1	AB006714
1416295_a_at	206.1	26.54	246.56	47.43	227.86	43.85	1.2	0.244847	1.11	0.428435	-1.08	0.472854	"interleukin 2 receptor, gamma chain"	L20048
1416296_at	206.25	40.91	255.38	58	265.91	66.05	1.24	0.517092	1.29	0.474057	1.04	0.668019	"interleukin 2 receptor, gamma chain"	L20048
1448290_at	17.47	4.48	15.85	4.28	12.39	3.81	-1.1	0.725064	-1.41	0.236939	-1.28	0.618012	pancreatitis-associated protein	NM_011036
1416297_s_at	86.61	4.19	80.11	8.41	80.59	4.91	-1.08	0.562117	-1.07	0.385344	1.01	0.998335	pancreatitis-associated protein	NM_011036
1416298_at	562.25	373.32	413.58	314.87	471.88	351.73	-1.36	0.170323	-1.19	0.331519	1.14	0.393216	matrix metalloproteinase 9	D12712
1448291_at	482.89	339.51	395.82	342.18	433.15	339.27	-1.22	0.336964	-1.11	0.613278	1.09	0.337953	matrix metalloproteinase 9	NM_013599
1416299_at	101.66	21.45	130.13	27.37	113.13	24.06	1.28	0.231532	1.11	0.174284	-1.15	0.377868	Shc SH2-domain binding protein 1	NM_011369
1448292_at	283.87	59.14	384.54	73.78	324.06	41.31	1.35	0.134915	1.14	0.378358	-1.19	0.21954	RIKEN cDNA 0710008D09 gene	NM_025650
1416300_a_at	1666.63	74.33	1724.27	96.44	1656.18	65.3	1.03	0.652413	-1.01	0.889826	-1.04	0.43112	"solute carrier family 25 (mitochondrial carrier; phosphate carrier), member 3"	NM_133668
1416301_a_at	7.52	2.67	2.49	4.48	3.11	2.68	-3.02	0.402272	-2.42	0.334435	1.25	0.882805	early B-cell factor 1	NM_007897
1416302_at	12.65	3.13	11.25	2.8	7.7	2.33	-1.12	0.637037	-1.64	0.205851	-1.46	0.294538	early B-cell factor 1	NM_007897
1448293_at	9.18	2.61	7.25	2.8	7.22	3.39	-1.27	0.644762	-1.27	0.69532	-1	0.927378	early B-cell factor 1	BB125261
1416303_at	1303.17	80.58	1367.23	185.2	1406.14	170.35	1.05	0.771011	1.08	0.625307	1.03	0.631317	LPS-induced TN factor	BC018559
1416304_at	617.66	144.48	688.24	155.28	728.79	138.23	1.11	0.665878	1.18	0.573727	1.06	0.628607	LPS-induced TN factor	BG072227
1448294_at	90.63	13.05	100.18	11.84	101.08	16.12	1.11	0.667213	1.12	0.73946	1.01	0.893169	LPS-induced TN factor	AV360881
1416305_at	51.69	8.48	45.55	7.32	53.53	6.2	-1.13	0.621173	1.04	0.930256	1.18	0.466198	expressed sequence AI594717	NM_133816
1448295_at	312.77	33.97	349.79	30.28	314.63	21.54	1.12	0.373523	1.01	0.999822	-1.11	0.179475	"DNA segment, Chr 13, Wayne State University 50, expressed"	NM_138596
1416306_at	3.67	6.97	12.37	4.88	9.46	5.02	3.37	0.25883	2.58	0.476418	-1.31	0.501182	chloride channel calcium activated 3	NM_017474
1416307_at	379.8	44.47	355.06	45.29	400.05	51.46	-1.07	0.642655	1.05	0.563715	1.13	0.180986	"adaptor-related protein complex AP-1, mu subunit 1"	NM_007456
1416308_at	207.71	24.67	254.44	37.41	206.92	10.75	1.23	0.279494	-1	0.999378	-1.23	0.288202	UDP-glucose dehydrogenase	NM_009466
1416309_at	200.12	32.42	210.15	43.75	208.45	43.62	1.05	0.778985	1.04	0.756585	-1.01	0.895947	RIKEN cDNA 2610201A12 gene	NM_133851
1416310_at	34.19	4.54	32.62	3.73	28.06	4.88	-1.05	0.720249	-1.22	0.444395	-1.16	0.558979	RIKEN cDNA 2610201A12 gene	BC009096
1416311_s_at	155.63	47.81	176.77	52.16	193.6	59.14	1.14	0.61713	1.24	0.424252	1.1	0.385968	"tubulin, alpha 3"	NM_009446
1448296_x_at	697.84	168.87	758.63	190.83	860.39	182.59	1.09	0.595382	1.23	0.130219	1.13	0.253435	"tubulin, alpha 3"	NM_009446
1416312_at	466.67	90.66	457.93	70.84	452.83	51.61	-1.02	0.863651	-1.03	0.836064	-1.01	0.921556	RIKEN cDNA 2610011N19 gene	NM_025936
1416313_at	55.09	10.43	58.11	10.53	53.47	6.21	1.05	0.634521	-1.03	0.703463	-1.09	0.506528	ALL1-fused gene from chromosome 1q	NM_019914
1416314_at	197.27	16.06	176.72	17.13	206	22	-1.12	0.525247	1.04	0.813033	1.17	0.233305	ALL1-fused gene from chromosome 1q	NM_019914
1416315_at	230.96	10.6	223.3	11.09	224.53	11.45	-1.03	0.595898	-1.03	0.65577	1.01	0.87654	RIKEN cDNA 1110035H23 gene	NM_134076
1448297_a_at	183.74	16.66	132.61	12.75	149.98	9.73	-1.39	0.056163	-1.23	0.215528	1.13	0.388298	"tyrosine kinase, non-receptor, 2"	NM_016788
1448298_at	71.02	6.27	62.78	8.96	58.52	5.62	-1.13	0.403646	-1.21	0.117532	-1.07	0.666675	"tyrosine kinase, non-receptor, 2"	NM_016788
1416316_at	110.22	15.45	120.64	19.68	156.04	16.5	1.09	0.636826	1.42	0.182386	1.29	0.187276	"solute carrier family 27 (fatty acid transporter), member 2"	BC013442
1431962_a_at	192.89	4.68	194.23	11.83	188.43	6.61	1.01	0.94911	-1.02	0.547427	-1.03	0.669858	Stam binding protein	AK019907
1416317_a_at	83.56	5.51	82.55	6.06	79.11	5.35	-1.01	0.883966	-1.06	0.498728	-1.04	0.707854	Stam binding protein	AA289490
1448299_at	25.45	9.08	18.8	5.62	20.56	3.7	-1.35	0.615018	-1.24	0.632922	1.09	0.812082	"solute carrier family 1, member 1"	NM_009199
1448300_at	188.78	15.11	222.47	50.35	201.21	23.44	1.18	0.543325	1.07	0.667208	-1.11	0.520854	microsomal glutathione S-transferase 3	NM_025569
1460180_at	1244.31	148.83	1079.69	242.54	1025.41	279.22	-1.15	0.500744	-1.21	0.362591	-1.05	0.656825	hexosaminidase B	NM_010422
1416318_at	81.71	27.43	98.7	32.13	106.24	34.33	1.21	0.525084	1.3	0.284592	1.08	0.714687	"serine (or cysteine) proteinase inhibitor, clade B (ovalbumin), member 1a"	AF426024
1448301_s_at	12.53	2.91	14.78	4.69	16.15	5.12	1.18	0.675628	1.29	0.540361	1.09	0.684302	"serine (or cysteine) proteinase inhibitor, clade B (ovalbumin), member 1a"	AB030426
1416319_at	161.65	16.62	176.83	8.91	167.69	5.99	1.09	0.545144	1.04	0.756711	-1.05	0.459528	expressed sequence AI987814	NM_134079
1426187_a_at	244.19	38.72	245	41.99	251.45	30.55	1	0.969739	1.03	0.841435	1.03	0.733086	HS1 binding protein	AF465243
1416320_at	43.23	4.77	41.32	4.22	47.11	4.31	-1.05	0.791739	1.09	0.609678	1.14	0.455533	SEC22 vesicle trafficking protein-like 2 (S. cerevisiae)	NM_133704
1416321_s_at	111.18	17.89	104.06	14.75	90.71	16.21	-1.07	0.720532	-1.23	0.41135	-1.15	0.276637	proline arginine-rich end leucine-rich repeat	BC019775
1416322_at	99.61	18.29	105.76	19.55	98.29	9.79	1.06	0.961495	-1.01	0.902137	-1.08	0.851346	proline arginine-rich end leucine-rich repeat	NM_054077
1416323_at	110.06	9.76	108.1	9.34	109.39	3.77	-1.02	0.870876	-1.01	0.938323	1.01	0.936895	RIKEN cDNA 2410004N11 gene	NM_025888
1416324_s_at	135.31	18.2	147.29	12.9	147.49	13.92	1.09	0.578385	1.09	0.369312	1	0.954518	RIKEN cDNA 2410004N11 gene	NM_025888
1448302_at	109.22	26.19	115.65	18.27	124.27	18.06	1.06	0.772534	1.14	0.40339	1.07	0.674322	RIKEN cDNA 2410004N11 gene	AV281062
1427760_s_at	50.69	3.69	46.99	3.76	48.26	4.36	-1.08	0.492643	-1.05	0.706783	1.03	0.814831	proliferin 2	X75557
1416325_at	17.53	4.08	20.75	3.41	22.79	3.44	1.18	0.664953	1.3	0.346937	1.1	0.6034	acidic epididymal glycoprotein 1	NM_009638
1448303_at	1320.33	398.98	1597.04	263.18	1691.59	241.79	1.21	0.403074	1.28	0.378133	1.06	0.484813	glycoprotein (transmembrane) nmb	NM_053110
1416326_at	1437.85	332.61	1658.04	249.9	1514.43	285.23	1.15	0.456558	1.05	0.728773	-1.09	0.217982	cysteine rich intestinal protein	NM_007763
1448304_a_at	139.96	23.62	124.51	20.55	136.81	21.42	-1.12	0.492975	-1.02	0.874792	1.1	0.368798	"RAB6, member RAS oncogene family"	NM_024287
1448305_at	332.37	35.68	353.42	31.81	315.27	22.46	1.06	0.615115	-1.05	0.704747	-1.12	0.240873	"RAB6, member RAS oncogene family"	BB699846
1416327_at	220.13	47.42	242.13	53.2	218.48	29.3	1.1	0.678423	-1.01	0.938207	-1.11	0.493021	RIKEN cDNA 1110021H02 gene	NM_025388
1416328_a_at	777.37	60.48	873.1	93.35	912.29	83.46	1.12	0.47355	1.17	0.251252	1.04	0.698886	"ATPase, H+ transporting, V0 subunit"	NM_025272
1416329_at	959.07	150.72	913.57	99.6	899.74	101.42	-1.05	0.80331	-1.07	0.706765	-1.02	0.769046	selective hybridizing clone	NM_011370
1416330_at	1163.28	178.85	1219.31	209.99	1193.66	240.38	1.05	0.780628	1.03	0.920506	-1.02	0.72148	CD 81 antigen	NM_133655
1448306_at	855.55	103.17	958.73	201.43	1088.69	212.04	1.12	0.665025	1.27	0.308432	1.14	0.307077	"nuclear factor of kappa light chain gene enhancer in B-cells inhibitor, alpha"	NM_010907
1416331_a_at	354.7	38.79	335.67	24.84	359.15	27.28	-1.06	0.459025	1.01	0.917347	1.07	0.377297	"nuclear factor, erythroid derived 2,-like 1"	NM_008686
1416332_at	171.26	17.27	172.38	12.7	174.27	15.44	1.01	0.929161	1.02	0.867427	1.01	0.914892	cold inducible RNA binding protein	NM_007705
1416333_at	313.45	53.69	299.79	40.67	290.16	36.19	-1.05	0.830305	-1.08	0.69487	-1.03	0.650953	downstream of tyrosine kinase 2	NM_010071
1429076_a_at	137.81	11.4	132.28	6.16	127.67	8.32	-1.04	0.794548	-1.08	0.456096	-1.04	0.642145	RIKEN cDNA 9130017L10 gene	BB550907
1416334_at	43.2	7.84	25.9	8.18	33.55	3.64	-1.67	0.078808	-1.29	0.336211	1.3	0.40553	WW domain-containing oxidoreductase	NM_019573
1416335_at	1051.08	315.28	1163.58	334.29	1164.83	261.8	1.11	0.531595	1.11	0.492725	1	0.988012	macrophage migration inhibitory factor	NM_010798
1416336_s_at	233.18	48.62	283.16	54.07	275.91	39.19	1.21	0.321798	1.18	0.091409	-1.03	0.873602	small nuclear ribonucleoprotein D1	NM_009226
1416337_at	267.26	51.16	331.57	52.41	308.27	32.19	1.24	0.301968	1.15	0.300451	-1.08	0.543224	RIKEN cDNA 2210415M14 gene	NM_026219
1416338_at	154.91	18.37	159.51	25.15	145.85	20.6	1.03	0.758582	-1.06	0.641896	-1.09	0.355856	SH3-domain GRB2-like 1	NM_013664
1416339_a_at	375.69	59.13	486.92	93.02	375.32	33.71	1.3	0.12477	-1	0.950416	-1.3	0.29604	protein kinase C substrate 80K-H	NM_008925
1416340_a_at	955.35	157.42	995.16	186.48	1013.99	205.47	1.04	0.868777	1.06	0.798533	1.02	0.740001	"mannosidase 2, alpha B1"	BC005430
1416341_at	121.94	28.1	138.19	29.55	136.89	21.46	1.13	0.471676	1.12	0.381494	-1.01	0.910234	polymerase (RNA) II (DNA directed) polypeptide C	NM_009090
1416342_at	42.18	8.12	53.54	9.36	48.06	7.45	1.27	0.300545	1.14	0.477233	-1.11	0.599493	tenascin C	NM_011607
1416343_a_at	342.4	56.14	295.95	42.1	344.58	44.03	-1.16	0.528609	1.01	0.973268	1.16	0.110589	lysosomal membrane glycoprotein 2	NM_010685
1416344_at	556.73	58.35	628.85	66.2	601.26	73.64	1.13	0.49097	1.08	0.724928	-1.05	0.566993	lysosomal membrane glycoprotein 2	NM_010685
1416345_at	166.17	43.51	194.78	42.84	179.49	39.1	1.17	0.376193	1.08	0.527045	-1.09	0.400192	translocase of inner mitochondrial membrane 8 homolog a (yeast)	NM_013898
1416346_at	161.09	40.56	165.06	39.53	159.8	32.65	1.02	0.853744	-1.01	0.95562	-1.03	0.810933	translocase of inner mitochondrial membrane 8 homolog a (yeast)	W82151
1431284_a_at	294.64	46.9	319.12	33.83	355.67	38.98	1.08	0.636698	1.21	0.266373	1.11	0.315119	RIKEN cDNA 2210013K02 gene	AK008721
1416347_at	143.17	17.1	138.63	22.63	140.45	18.8	-1.03	0.793932	-1.02	0.938107	1.01	0.874142	multiple endocrine neoplasia 1	NM_008583
1416348_at	38.29	12.38	31.96	8.86	39.4	12.73	-1.2	0.506466	1.03	0.79172	1.23	0.456972	multiple endocrine neoplasia 1	AB023401
1416349_at	157.28	29.81	216.17	30.2	177.7	20.5	1.37	0.031161	1.13	0.358494	-1.22	0.148928	mitochondrial ribosomal protein L34	NM_053162
1416350_at	148.21	19.79	174.02	25.4	148.03	20.04	1.17	0.180626	-1	0.96756	-1.18	0.176332	Kruppel-like factor 16	NM_078477
1416351_at	405.39	45.97	441.7	52.01	415.42	34.85	1.09	0.536733	1.02	0.853954	-1.06	0.549769	mitogen activated protein kinase kinase 1	NM_008927
1460181_at	9.63	3.56	4.79	3.39	10.6	2.36	-2.01	0.450897	1.1	0.916597	2.21	0.177166	stathmin-like 3	NM_009133
1429681_a_at	654.74	138.51	717.02	113.21	757.97	141.17	1.1	0.656911	1.16	0.474292	1.06	0.643641	"glycoprotein, synaptic 2"	AK020708
1416352_s_at	395.01	67.45	459.14	57.96	462.98	53.26	1.16	0.332914	1.17	0.290109	1.01	0.943767	"glycoprotein, synaptic 2"	NM_134118
1416353_at	286.82	29.2	294.44	22.65	321.57	17.25	1.03	0.882373	1.12	0.385484	1.09	0.288474	"nuclear receptor subfamily 1, group H, member 2"	NM_009473
1433507_a_at	775.27	101	846.47	96.91	838.21	70.45	1.09	0.496453	1.08	0.349966	-1.01	0.915187	high mobility group nucleosomal binding domain 2	BE553881
1416354_at	99.46	18.98	109.9	24.3	107.82	17.36	1.11	0.635867	1.08	0.415023	-1.02	0.919933	"RNA binding motif protein, X chromosome"	NM_011252
1416355_at	29.97	5.61	32.91	4.39	25.4	4.19	1.1	0.610221	-1.18	0.520987	-1.3	0.242216	"RNA binding motif protein, X chromosome"	AI021543
1416356_at	160.75	27.92	159.62	21.75	166.69	17.69	-1.01	0.944376	1.04	0.798712	1.04	0.569624	RIKEN cDNA 5730544D12 gene	NM_134075
1416357_a_at	57.35	9.79	67.13	17.31	80.9	19.99	1.17	0.517996	1.41	0.186679	1.21	0.341963	melanoma cell adhesion molecule	NM_023061
1416358_at	145.02	12.23	127.79	11.18	140.73	10.8	-1.13	0.248813	-1.03	0.823508	1.1	0.303937	RIKEN cDNA 0610009O03 gene	NM_026660
1416359_at	439.34	51.74	346.75	36.47	390.92	63.74	-1.27	0.083857	-1.12	0.541584	1.13	0.366795	sorting nexin associated golgi protein 1	NM_130796
1416360_at	138.94	20.13	123.14	17.33	136.98	19.18	-1.13	0.403656	-1.01	0.929518	1.11	0.324916	sorting nexin associated golgi protein 1	AV344473
1452469_a_at	67.04	7.09	60.2	9.67	71.94	8.66	-1.11	0.535565	1.07	0.707095	1.2	0.33932	smoothelin	BF578669
1416361_a_at	31.17	5.71	28.38	5.41	36.05	5.63	-1.1	0.783675	1.16	0.598563	1.27	0.289983	"dynein, cytoplasmic, intermediate chain 1"	NM_010063
1416362_a_at	170.22	53.06	165.18	48.31	179.14	39.69	-1.03	0.901042	1.05	0.737575	1.08	0.455353	FK506 binding protein 4	BC003447
1416363_at	64.46	11.78	60.84	11.42	54.12	11.4	-1.06	0.823033	-1.19	0.560133	-1.12	0.604529	FK506 binding protein 4	BB456860
1416364_at	1932.64	191.85	1817.1	170.81	2066.99	131.17	-1.06	0.559463	1.07	0.379406	1.14	0.118315	"heat shock protein 1, beta"	NM_008302
1416365_at	1003.24	298.46	961.42	261.41	1068.26	301.58	-1.04	0.802935	1.06	0.732797	1.11	0.37101	"heat shock protein 1, beta"	BI154147
1416366_at	553.24	68.08	548.44	51.92	567.39	28.08	-1.01	0.980087	1.03	0.813407	1.03	0.464837	RIKEN cDNA 1810004I06 gene	NM_024220
1416367_at	86.36	25.03	100.41	31.4	84.08	16.67	1.16	0.672761	-1.03	0.911191	-1.19	0.46995	RIKEN cDNA 1110001J03 gene	NM_025363
1416368_at	73.58	12.77	71.2	7.24	77.61	12.38	-1.03	0.898594	1.05	0.821672	1.09	0.688749	"glutathione S-transferase, alpha 4"	NM_010357
1416369_at	227.49	24.49	209.52	19.76	235.22	17.43	-1.09	0.601289	1.03	0.793023	1.12	0.111262	RIKEN cDNA 5730414C17 gene	NM_133680
1416370_at	65.56	5.74	65.54	9.03	59	7.92	-1	0.993462	-1.11	0.379973	-1.11	0.477916	zinc finger proliferation 1	NM_011757
1448307_at	147.77	31	159.49	31.75	148.68	20.52	1.08	0.569792	1.01	0.975758	-1.07	0.568344	Down syndrome critical region homolog 2 (human)	NM_019537
1416371_at	89.43	18.33	63.17	10.47	73.52	10.56	-1.42	0.203234	-1.22	0.449139	1.16	0.383095	apolipoprotein D	NM_007470
1416372_at	255.71	36.14	254.05	37.62	268.14	26.03	-1.01	0.989546	1.05	0.716255	1.06	0.585343	phosphatidylserine synthase 1	NM_008959
1416373_at	217.25	20.67	240.77	23.3	238.57	15.37	1.11	0.502037	1.1	0.435519	-1.01	0.852904	nitrogen fixation gene 1 (S. cerevisiae)	NM_010911
1448308_at	284.27	29.07	264.06	18.72	274.14	18.39	-1.08	0.598588	-1.04	0.726922	1.04	0.666706	"adaptor-related protein complex AP-3, mu 1 subunit"	NM_018829
1416374_at	154.73	21.26	136.39	21.57	150.03	22.08	-1.13	0.386997	-1.03	0.801418	1.1	0.409077	"adaptor-related protein complex AP-3, mu 1 subunit"	BC024595
1448309_at	137.49	45.56	114.03	38.45	124.46	38.39	-1.21	0.245509	-1.1	0.540192	1.09	0.423288	"adaptor-related protein complex AP-3, mu 1 subunit"	AF242857
1416375_at	88.92	9.61	89.45	15.16	78.57	12.01	1.01	0.828138	-1.13	0.487643	-1.14	0.445202	"adaptor-related protein complex AP-3, mu 1 subunit"	BI664885
1416376_at	196.11	29.23	204.62	23.56	190.28	25.78	1.04	0.770486	-1.03	0.876698	-1.08	0.653633	RIKEN cDNA 1810014L12 gene	NM_133706
1416377_at	58.49	6.84	69.78	6.89	63.13	5.93	1.19	0.126403	1.08	0.647186	-1.11	0.445539	programmed cell death protein 7	NM_016688
1448310_at	99.86	16.16	108.24	9.06	88.61	8.19	1.08	0.695431	-1.13	0.55075	-1.22	0.052018	intestinal cell kinase	NM_019987
1416378_at	143.66	22.18	149.23	18.48	146.14	15.65	1.04	0.846486	1.02	0.946198	-1.02	0.937888	polynucleotide kinase 3'- phosphatase	NM_021549
1425099_a_at	38.51	3.95	38.51	2.82	36.59	3.5	1	0.983768	-1.05	0.770651	-1.05	0.717831	aryl hydrocarbon receptor nuclear translocator-like	BC011080
1416379_at	135.12	10.31	132.89	11.07	139.46	9.37	-1.02	0.9617	1.03	0.758153	1.05	0.713351	pannexin 1	NM_019482
1416380_at	46.68	13.24	53.94	13.6	49.54	11.15	1.16	0.674118	1.06	0.80862	-1.09	0.691254	Moloney leukemia virus 10	NM_008619
1448311_at	275.85	29.05	290.56	36.33	270.57	20.32	1.05	0.581142	-1.02	0.897583	-1.07	0.594136	ubiquitin specific protease 5 (isopeptidase T)	NM_013700
1448312_at	24.82	6.55	31.43	7.19	38.4	10.33	1.27	0.573275	1.55	0.347916	1.22	0.475127	proprotein convertase subtilisin/kexin type 2	NM_008792
1416381_a_at	751.77	102.31	831.65	118.72	848	133.53	1.11	0.509742	1.13	0.414784	1.02	0.758573	peroxiredoxin 5	BC008174
1448313_at	901.99	84.87	990.84	98.34	966.33	86.35	1.1	0.514223	1.07	0.60394	-1.03	0.629298	"ceroid-lipofuscinosis, neuronal 2"	NM_009906
1416382_at	2293.37	175.31	2190.16	141.04	2360.1	118.27	-1.05	0.715467	1.03	0.738369	1.08	0.328376	cathepsin C	NM_009982
1448314_at	423.54	114.98	457.62	116.31	437.07	101.49	1.08	0.561449	1.03	0.785265	-1.05	0.549757	cell division cycle 2 homolog A (S. pombe)	NM_007659
1416383_a_at	91.03	9.21	90.35	8.78	90.47	3.95	-1.01	0.928892	-1.01	0.779625	1	0.95418	pyruvate carboxylase	NM_008797
1416384_a_at	322.58	42.75	350.05	50.34	347.29	33.25	1.09	0.590047	1.08	0.652063	-1.01	0.932663	"coatomer protein complex, subunit epsilon"	NM_021538
1416385_a_at	1158.78	72.07	1257.04	106.67	1241.37	97.04	1.08	0.461221	1.07	0.463583	-1.01	0.961438	"mannose-6-phosphate receptor, cation dependent"	BC027210
1416386_a_at	638.97	155.06	622.11	113.8	701.56	144.25	-1.03	0.910794	1.1	0.662633	1.13	0.315566	"mannose-6-phosphate receptor, cation dependent"	NM_010749
1448315_a_at	172.01	17.73	177.92	22.21	150.33	11.42	1.03	0.728978	-1.14	0.355182	-1.18	0.222555	RIKEN cDNA 1810018M05 gene	NM_133705
1448316_at	280.14	41.69	264.43	37.92	249.4	38.4	-1.06	0.729638	-1.12	0.569815	-1.06	0.317684	RIKEN cDNA 9430096L06 gene	NM_024217
1416387_at	255.52	13.45	295.8	13	268.25	19.52	1.16	0.166037	1.05	0.510049	-1.1	0.271957	"phosphatidylinositol-4-phosphate 5-kinase, type II, gamma"	BC021383
1416388_at	180.07	14.78	243.35	17.43	257.74	25.6	1.35	0.091092	1.43	0.085358	1.06	0.668111	"phosphatidylinositol-4-phosphate 5-kinase, type II, gamma"	NM_054097
1448317_at	161.54	10.55	179.42	12.73	158.98	8.72	1.11	0.269556	-1.02	0.811088	-1.13	0.229137	RIKEN cDNA 2810021O14 gene	NM_025480
1416389_a_at	493.53	85.41	531.05	115.85	579.11	133.71	1.08	0.766435	1.17	0.526391	1.09	0.286697	RIKEN cDNA 2810420M18 gene	NM_134083
1416390_at	80.88	17.18	83.06	28.86	86.32	28.31	1.03	0.950079	1.07	0.861583	1.04	0.50595	RIKEN cDNA 2810420M18 gene	AW551470
1416391_at	60.76	5.66	62.27	10.21	58.46	5.35	1.02	0.860728	-1.04	0.581882	-1.07	0.681767	RIKEN cDNA 1110069M14 gene	NM_133735
1431422_a_at	57.47	7.62	57.51	5.23	52.4	5.52	1	0.904453	-1.1	0.724963	-1.1	0.614195	dual specificity phosphatase 14	AK009744
1416392_a_at	2134.35	226.01	2239.06	195.5	2446.18	121.6	1.05	0.707248	1.15	0.260283	1.09	0.236661	"ATPase, H+ transporting, V0 subunit C"	NM_009729
1448318_at	2070.63	238.53	2182.85	157.56	2176.54	183.64	1.05	0.744135	1.05	0.710787	-1	0.949975	adipose differentiation related protein	NM_007408
1416393_at	430.68	85.11	456.47	87.34	446	65.15	1.06	0.705372	1.04	0.825848	-1.02	0.838109	"gene rich cluster, C2f gene"	NM_013536
1416394_at	449.44	85.21	515.43	79.8	492.64	69.46	1.15	0.347006	1.1	0.556686	-1.05	0.454509	Bcl2-associated athanogene 1	NM_009736
1416395_at	156.24	29.46	174.01	28.33	173.69	25.18	1.11	0.479326	1.11	0.488021	-1	0.980553	guanylate kinase 1	BC024625
1460182_at	287.21	48.35	278.42	33.27	306.18	33.23	-1.03	0.826537	1.07	0.686601	1.1	0.251526	sorting nexin 4	NM_080557
1416396_at	74.49	14.22	66.01	8.24	62.38	9.72	-1.13	0.568329	-1.19	0.464386	-1.06	0.743448	sorting nexin 4	AV319909
1448319_at	502.13	48.52	526.03	43.69	530.84	34.51	1.05	0.720425	1.06	0.595082	1.01	0.896223	"aldo-keto reductase family 1, member B3 (aldose reductase)"	NM_009658
1416397_at	85.62	7.64	87.45	9.22	95.96	8.05	1.02	0.828039	1.12	0.379379	1.1	0.345512	mesoderm development candidate 1	BC018326
1416398_at	61.46	7.34	60.99	9.52	66.27	11.12	-1.01	0.852276	1.08	0.739941	1.09	0.519993	mesoderm development candidate 1	BB474887
1416399_a_at	578.74	42.99	630.94	38.79	615.52	38.84	1.09	0.382513	1.06	0.585603	-1.03	0.554507	heme oxygenase (decycling) 2	NM_010443
1448320_at	130.53	7.35	134.21	13.33	123.16	7.4	1.03	0.814531	-1.06	0.434369	-1.09	0.371008	stromal interaction molecule 1	NM_009287
1416400_at	111.54	9.56	132.78	12.23	119.23	12.37	1.19	0.239189	1.07	0.710369	-1.11	0.379718	RIKEN cDNA 1110058B13 gene	NM_025412
1416401_at	285.83	53.11	358.47	66.83	325.2	62.35	1.25	0.223379	1.14	0.447629	-1.1	0.418885	"kangai 1 (suppression of tumorigenicity 6, prostate)"	NM_007656
1416402_at	183.68	24.92	188.52	9.01	200.11	14.17	1.03	0.852791	1.09	0.64642	1.06	0.34695	"ATP-binding cassette, sub-family B (MDR/TAP), member 10"	NM_019552
1416403_at	118.71	18.91	123.5	19.88	147.82	32.04	1.04	0.790177	1.25	0.28972	1.2	0.262701	"ATP-binding cassette, sub-family B (MDR/TAP), member 10"	AV382118
1448321_at	79.26	16.4	70.31	12.36	63.15	7.89	-1.13	0.725609	-1.26	0.367315	-1.11	0.572655	SPARC related  modular calcium binding 1	NM_022316
1448322_a_at	1774.27	195.71	1883.38	158.48	1889.35	122.56	1.06	0.665752	1.06	0.632801	1	0.89035	"cytochrome c oxidase, subunit IVa"	NM_009941
1416404_s_at	2927.7	247.3	2781.22	155.01	2937.24	132.4	-1.05	0.569612	1	0.996595	1.06	0.309862	ribosomal protein S16	NM_013647
1448323_a_at	232.04	21.23	250.97	16.01	257.85	17.37	1.08	0.526911	1.11	0.453247	1.03	0.811611	biglycan	BC019502
1416405_at	33.31	6.92	32	7.15	25.7	8.31	-1.04	0.757332	-1.3	0.434935	-1.25	0.461368	biglycan	BC019502
1448324_at	301.59	61.93	310.13	56.94	299.2	44.01	1.03	0.806138	-1.01	0.968503	-1.04	0.641227	ribonucleic acid binding protein S1	NM_009070
1416406_at	209.34	25.93	186.03	22.49	205.54	24.05	-1.13	0.366647	-1.02	0.741554	1.1	0.495618	phosphoprotein enriched in astrocytes 15	NM_008556
1416407_at	266.61	33.67	258.8	34.9	250.04	32.61	-1.03	0.854463	-1.07	0.541232	-1.04	0.624491	phosphoprotein enriched in astrocytes 15	AI323543
1448325_at	109.84	12.2	111.9	19.67	115.26	14.02	1.02	0.900397	1.05	0.586636	1.03	0.798771	myeloid differentiation primary response gene 116	NM_008654
1416408_at	246.47	21.35	284.91	44.6	271.12	36.45	1.16	0.385867	1.1	0.448303	-1.05	0.492077	"acyl-Coenzyme A oxidase 1, palmitoyl"	NM_015729
1416409_at	227.14	43.4	225.49	36.76	291.12	60.43	-1.01	0.940992	1.28	0.28884	1.29	0.110013	"acyl-Coenzyme A oxidase 1, palmitoyl"	AB034914
1448326_a_at	45.41	7.98	2.02	50.79	35.79	3.81	-22.44	0.488089	-1.27	0.397509	17.69	0.511172	cellular retinoic acid binding protein I	NM_013496
1416410_at	125.94	24.29	145.16	25.64	129.59	19.82	1.15	0.570088	1.03	0.865593	-1.12	0.320384	"platelet-activating factor acetylhydrolase, isoform 1b, alpha1 subunit"	NM_008776
1448327_at	24.41	4.12	18.71	4.4	20.76	3.36	-1.3	0.35608	-1.18	0.362733	1.11	0.78323	actinin alpha 2	NM_033268
1416411_at	92.73	5.52	104.17	12.48	94.13	10.66	1.12	0.366039	1.02	0.850436	-1.11	0.281185	"glutathione S-transferase, mu 2"	NM_008183
1416412_at	27.19	4.11	20.6	3.39	18.65	4.03	-1.32	0.160415	-1.46	0.213036	-1.1	0.671966	neutral sphingomyelinase (N-SMase) activation associated factor	NM_010945
1416413_at	395.45	56.96	383.8	61.41	375.67	36.36	-1.03	0.794234	-1.05	0.66449	-1.02	0.902849	cathepsin J	NM_012007
1416414_at	55.33	5.54	74.03	9.19	86.04	11.01	1.34	0.161746	1.55	0.060069	1.16	0.323351	elastin microfibril interface located protein 1	NM_133918
1448328_at	322.48	62.19	452.32	117.21	293.72	53.47	1.4	0.211235	-1.1	0.525938	-1.54	0.229442	SH3-domain binding protein 2	BC010198
1448329_at	72.1	7.93	77.25	4.19	85	8.77	1.07	0.608903	1.18	0.328669	1.1	0.493495	a disintegrin and metalloprotease domain 3 (cyritestin)	NM_009619
1416415_a_at	2131.88	302.33	2073.02	171.74	2114.18	237.03	-1.03	0.845784	-1.01	0.950342	1.02	0.793876	"H2A histone family, member Z"	AY074806
1448330_at	952.75	217.26	1242.51	293.41	1298.29	327.43	1.3	0.18284	1.36	0.17675	1.04	0.537061	"glutathione S-transferase, mu 1"	NM_010358
1416416_x_at	975.57	223.04	1320.24	317.19	1396.88	378.55	1.35	0.15539	1.43	0.189572	1.06	0.542327	"glutathione S-transferase, mu 1"	NM_010358
1416417_a_at	616.88	49.13	755.36	63.02	729.88	48.08	1.22	0.022579	1.18	0.052393	-1.03	0.498487	RIKEN cDNA 1110002H15 gene	NM_025843
1448331_at	280.32	37.55	367.45	41.98	342.55	14.27	1.31	0.088544	1.22	0.117223	-1.07	0.506767	RIKEN cDNA 1110002H15 gene	NM_025843
1416418_at	129.55	38.59	161.36	35.04	144.39	31.79	1.25	0.481236	1.11	0.74966	-1.12	0.359018	gamma-aminobutyric acid (GABA(A)) receptor-associated protein-like 1	AF180518
1416419_s_at	432.91	60.48	455.26	61.83	417.33	50.67	1.05	0.803363	-1.04	0.73344	-1.09	0.223741	gamma-aminobutyric acid (GABA(A)) receptor-associated protein-like 1	AF180518
1416420_a_at	2740.25	219.68	2724.87	91.51	2852.6	100.36	-1.01	0.970254	1.04	0.540953	1.05	0.342334	ribosomal protein L9	NM_011292
1453928_a_at	414.72	64.16	418.03	41.76	443.61	45.96	1.01	0.942587	1.07	0.546158	1.06	0.237778	Sjogren syndrome antigen B	AK017822
1416421_a_at	70.16	17.14	75.1	19.91	74.35	19.59	1.07	0.760134	1.06	0.784003	-1.01	0.903082	Sjogren syndrome antigen B	BG796845
1416422_a_at	98.07	10.81	134.67	17.72	98.81	6.7	1.37	0.101667	1.01	0.946092	-1.36	0.117488	Sjogren syndrome antigen B	BM208153
1416423_x_at	103.76	11.68	137.1	19.9	102.39	8.27	1.32	0.192719	-1.01	0.948601	-1.34	0.152998	Sjogren syndrome antigen B	BM208153
1416424_at	184.55	46.47	215.59	24.83	224.59	19.44	1.17	0.529407	1.22	0.403731	1.04	0.725556	RIKEN cDNA 1300012C15 gene	BC011116
1416425_at	189.24	20.55	192.82	18.73	212.85	14.76	1.02	0.904146	1.12	0.159584	1.1	0.424952	peroxisomal farnesylated protein	BC019767
1448332_at	80.05	11.65	69.97	10.04	77.63	10.8	-1.14	0.325402	-1.03	0.823533	1.11	0.411218	peroxisomal farnesylated protein	NM_023041
1448333_at	223.47	43.01	243.41	33.49	221.72	22.64	1.09	0.660433	-1.01	0.952616	-1.1	0.378259	ADP-ribosylarginine hydrolase	BC003437
1460183_at	58.38	10.13	49.61	7.69	53.58	6.17	-1.18	0.328792	-1.09	0.597748	1.08	0.636558	ADP-ribosylarginine hydrolase	AF244347
1416426_at	286.04	28.36	240.91	23.97	266.67	17.36	-1.19	0.314339	-1.07	0.553937	1.11	0.274808	"RAB5A, member RAS oncogene family"	NM_025887
1448334_a_at	458.06	48.17	507.43	58.16	444.01	32.32	1.11	0.468977	-1.03	0.830603	-1.14	0.264888	cyclin I	BC003290
1416427_at	787.68	169.78	835.67	160.6	855.3	149.32	1.06	0.756844	1.09	0.705622	1.02	0.697738	cyclin I	NM_017367
1448335_s_at	332.78	74.73	333.84	69.17	381.94	70.16	1	0.983835	1.15	0.518265	1.14	0.172021	cyclin I	NM_017367
1416428_at	146.3	21.6	184	23.68	170.04	15.62	1.26	0.128359	1.16	0.289714	-1.08	0.356106	"hypothetical protein, MNCb-2032"	NM_021513
1416429_a_at	400.93	31.36	454.4	62.99	430.86	46.55	1.13	0.396359	1.07	0.415631	-1.05	0.675819	catalase	NM_009804
1416430_at	379.72	71.2	458.22	92.46	455.18	89.73	1.21	0.435324	1.2	0.464166	-1.01	0.811428	catalase	NM_009804
1416431_at	426.88	118.45	479.98	129.81	456.18	96.15	1.12	0.546821	1.07	0.732536	-1.05	0.674763	RIKEN cDNA 2310057H16 gene	NM_026473
1416432_at	64.42	9.52	65.95	13.39	64.37	19.06	1.02	0.933095	-1	0.999462	-1.02	0.917071	RIKEN cDNA E330010H22 gene	NM_133232
1448336_at	161.7	44.17	183.18	42.16	180.05	29.82	1.13	0.531535	1.11	0.63189	-1.02	0.877111	developmentally regulated GTP binding protein 1	NM_007879
1416433_at	128.89	24.11	131.47	22.7	130.53	20.84	1.02	0.992231	1.01	0.880827	-1.01	0.938661	replication protein A2	BC004578
1416434_at	25.06	3.56	24.53	3.95	26.89	3.2	-1.02	0.879967	1.07	0.803242	1.1	0.738757	Bcl2-like 10	NM_013479
1416435_at	244.1	31.28	251.62	32.29	273.3	17.66	1.03	0.838572	1.12	0.434055	1.09	0.512487	lymphotoxin B receptor	NM_010736
1448337_at	115.86	11.44	102.94	8.46	99.43	7.5	-1.13	0.354992	-1.17	0.242965	-1.04	0.660577	"basic FGF repressed, Zic binding protein"	NM_018888
1416436_a_at	48.94	8.07	39.11	8.33	44.74	5.97	-1.25	0.342361	-1.09	0.741779	1.14	0.551771	"basic FGF repressed, Zic binding protein"	AK011152
1447961_s_at	34.75	13.31	36.58	10.27	40.6	11.03	1.05	0.933789	1.17	0.670425	1.11	0.729086	mitochondrial ribosomal protein L38	BI135190
1425975_a_at	38.14	17.59	33.93	8.17	33.24	7.59	-1.12	0.768985	-1.15	0.72233	-1.02	0.987165	mitogen-activated protein kinase 8 interacting protein 3	AF178636
1416437_a_at	48.19	5.96	36.9	4	38.36	8.96	-1.31	0.120915	-1.26	0.30646	1.04	0.766556	mitogen-activated protein kinase 8 interacting protein 3	AF262046
1430536_a_at	555.11	124.16	624.53	142.23	628.25	113.82	1.13	0.572807	1.13	0.424678	1.01	0.784936	enhancer of rudimentary homolog (Drosophila)	BB071632
1416438_at	229.3	48.93	226.78	41.54	251.73	31.43	-1.01	0.951667	1.1	0.530454	1.11	0.313958	RIKEN cDNA 2410104I19 gene	NM_133691
1416439_at	176.27	29.92	197.18	37.57	178.07	26.4	1.12	0.403939	1.01	0.768939	-1.11	0.276667	RIKEN cDNA 2410015N17 gene	NM_023203
1416440_at	1057.85	82.55	1073.84	106.1	1191.89	112.26	1.02	0.901273	1.13	0.236306	1.11	0.120854	CD164 antigen	NM_016898
1416441_at	58.14	9.69	56.88	12.01	58.9	13.13	-1.02	0.912355	1.01	0.991345	1.04	0.662182	plasma glutamate carboxypeptidase	NM_018755
1448338_at	11.49	2.55	7.08	2.61	6.63	2.74	-1.62	0.374994	-1.73	0.312875	-1.07	0.89505	RIKEN cDNA 1190003P12 gene	BB468025
1416442_at	400.45	104.24	392.93	114.89	423.71	92.23	-1.02	0.921432	1.06	0.804584	1.08	0.477748	immediate early response 2	NM_010499
1416443_a_at	354.48	112.17	335.51	79.07	406.97	85.22	-1.06	0.883404	1.15	0.363568	1.21	0.267359	ubiquitin-like 1 (sentrin) activating enzyme E1A	NM_019748
1416444_at	5.99	2.13	5.76	1.76	4.95	2.28	-1.04	0.9589	-1.21	0.756816	-1.16	0.773595	"elongation of very long chain fatty acids (FEN1/Elo2, SUR4/Elo3, yeast)-like 2"	NM_019423
1416445_at	165.58	31.06	178.03	27.57	152.26	22.4	1.08	0.549164	-1.09	0.387722	-1.17	0.137142	RIKEN cDNA 2810405J04 gene	NM_133747
1416446_at	133.46	16.37	148.3	14.58	140.1	13.04	1.11	0.485537	1.05	0.603016	-1.06	0.59977	RIKEN cDNA 2010200I23 gene	NM_133718
1448339_at	334.41	50.77	374.12	39.97	367.83	35.16	1.12	0.548435	1.1	0.440766	-1.02	0.891465	RIKEN cDNA 2010200I23 gene	AK008408
1448340_at	72.43	6.17	76.76	7.76	67.47	4.87	1.06	0.721749	-1.07	0.51912	-1.14	0.442979	"DNA segment, Chr 9, Wayne State University 20, expressed"	BE986812
1416447_at	164.8	33.03	162.86	28.92	167.64	24.9	-1.01	0.952818	1.02	0.926724	1.03	0.791438	RIKEN cDNA 2010200I23 gene	BB769202
1416448_at	166.6	30.94	171.25	27.53	160.92	16.87	1.03	0.862693	-1.04	0.748613	-1.06	0.492992	inosine triphosphatase (nucleoside triphosphate pyrophosphatase)	NM_025922
1448341_a_at	609.21	67.08	574.47	57.32	624.39	53.18	-1.06	0.576966	1.02	0.865415	1.09	0.532714	syntaxin binding protein 2	BC008102
1416449_x_at	210.66	25.81	261.6	27.6	283.55	30.5	1.24	0.307123	1.35	0.161918	1.08	0.488279	syntaxin binding protein 2	BC008102
1448342_at	67.73	12.95	64.84	11.69	65.49	7.79	-1.04	0.887681	-1.03	0.884262	1.01	0.923914	mitogen activated protein kinase 10	L35236
1416450_at	35.07	8.1	57.11	5.3	31.34	6.3	1.63	0.02042	-1.12	0.736326	-1.82	0.036579	taube nuss	NM_022015
1416451_s_at	32.82	6.75	35.57	4.6	31.93	5.29	1.08	0.654635	-1.03	0.711415	-1.11	0.490077	taube nuss	NM_022015
1448343_a_at	160.55	25.98	181.65	22.3	164.57	17.31	1.13	0.351166	1.03	0.881727	-1.1	0.280138	next to the Brca1	NM_008676
1431946_a_at	62.43	22.36	62.47	15.41	59.19	13.01	1	0.970956	-1.05	0.851727	-1.06	0.730172	"amyloid beta (A4) precursor protein-binding, family A, member 1 binding protein"	AK013520
1416452_at	321.35	53.64	350.59	39.34	362.71	24.24	1.09	0.527986	1.13	0.317653	1.03	0.637622	ornithine aminotransferase	BC008119
1448344_at	3036.03	200.91	2984.1	202.15	3107.74	176.83	-1.02	0.878969	1.02	0.682399	1.04	0.445929	ribosomal protein S12	NM_011295
1416453_x_at	3317.3	217.97	3314.07	193.04	3361.02	202.72	-1	0.986441	1.01	0.813747	1.01	0.677137	ribosomal protein S12	NM_011295
1416454_s_at	102.67	12.34	113.45	15.03	110.84	10.57	1.11	0.594393	1.08	0.495091	-1.02	0.822193	"actin, alpha 2, smooth muscle, aorta"	NM_007392
1424681_a_at	410.41	49.15	458.51	60.28	445.15	43.45	1.12	0.484528	1.08	0.456331	-1.03	0.781876	"proteasome (prosome, macropain) subunit, alpha type 5"	BC010709
1416455_a_at	109.5	10.54	92.09	9.78	89.53	13.04	-1.19	0.209562	-1.22	0.262515	-1.03	0.762477	"crystallin, alpha B"	NM_009964
1460184_at	164.67	37.52	168.21	28.32	143.15	18.77	1.02	0.93149	-1.15	0.595083	-1.18	0.341093	"L-3-hydroxyacyl-Coenzyme A dehydrogenase, short chain"	NM_008212
1416456_a_at	82.03	19.56	94.28	13.07	97.16	15.47	1.15	0.36214	1.18	0.625551	1.03	0.918651	"chitinase, acidic"	BC011134
1416457_at	166	12.32	163.77	11.78	149.84	14.42	-1.01	0.821472	-1.11	0.32761	-1.09	0.422036	dimethylarginine dimethylaminohydrolase 2	NM_016765
1448345_at	264.37	21.87	265.59	20.59	288.21	22.4	1	0.831893	1.09	0.451803	1.09	0.321231	RIKEN cDNA 2610100K07 gene	NM_025996
1416458_at	166.85	27.15	181.57	17.06	180.85	22.99	1.09	0.717183	1.08	0.726198	-1	0.97945	ADP-ribosylation factor 2	BC010487
1416459_at	118.52	14.74	121.17	15.72	119.77	19.1	1.02	0.822065	1.01	0.949406	-1.01	0.882274	ADP-ribosylation factor 2	NM_007477
1448346_at	1709.02	233.68	1626.73	263.77	1872.7	270.48	-1.05	0.713101	1.1	0.495436	1.15	0.229663	"cofilin 1, non-muscle"	NM_007687
1416460_at	55.57	5.78	57.68	6.98	51.39	6.67	1.04	0.872637	-1.08	0.647522	-1.12	0.599644	aldehyde reductase (aldose reductase)-like 6	NM_019977
1448347_a_at	737.6	73.25	779.63	74.74	749.89	56.45	1.06	0.602442	1.02	0.772993	-1.04	0.690967	GPI-anchored membrane protein 1	NM_016739
1416461_at	742.09	112.18	749.19	77.31	816.26	74.83	1.01	0.964863	1.1	0.482436	1.09	0.192177	GPI-anchored membrane protein 1	NM_016739
1416462_at	623.48	130.87	623.95	120.26	668.13	106.28	1	0.989079	1.07	0.688184	1.07	0.479473	GPI-anchored membrane protein 1	AK011150
1448348_at	215.7	49.98	199.07	50.39	220.3	54.02	-1.08	0.407832	1.02	0.822612	1.11	0.483572	GPI-anchored membrane protein 1	BE981338
1416463_at	29.84	3.62	27.99	3.52	27.37	4.64	-1.07	0.773062	-1.09	0.725592	-1.02	0.919723	GPI-anchored membrane protein 1	BE534618
1416464_at	68.38	8.03	77.95	6.87	87.79	6.47	1.14	0.483295	1.28	0.158028	1.13	0.367922	"solute carrier family 4 (anion exchanger), member 1"	NM_011403
1416465_a_at	518.07	19.93	547.16	56.44	530.6	27.32	1.06	0.677008	1.02	0.674162	-1.03	0.85026	"vesicle-associated membrane protein, associated protein A"	NM_013933
1416466_at	608.33	67.69	678.02	69.13	646.02	37.08	1.11	0.421217	1.06	0.616751	-1.05	0.6226	"vesicle-associated membrane protein, associated protein A"	NM_013933
1448349_at	40.73	11.16	36.7	4.77	34.84	6.75	-1.11	0.734589	-1.17	0.579077	-1.05	0.621326	"vesicle-associated membrane protein, associated protein A"	BB037317
1448350_at	190.76	11.81	199.08	10.97	186.49	7.27	1.04	0.637889	-1.02	0.724077	-1.07	0.26702	argininosuccinate lyase	NM_133768
1431075_a_at	165.39	18.26	195.4	25.06	175.74	10.86	1.18	0.242993	1.06	0.568748	-1.11	0.388639	eukaryotic translation initiation factor 4E nuclear import factor 1	AK012082
1423043_s_at	737.01	161.38	743.47	112.8	827.43	121.67	1.01	0.973626	1.12	0.581528	1.11	0.104989	DEAD/H (Asp-Glu-Ala-Asp/His) box polypeptide 3	BF123067
1416467_at	287.97	76.57	254.93	60.9	305.62	74.2	-1.13	0.645618	1.06	0.740984	1.2	0.2637	DEAD/H (Asp-Glu-Ala-Asp/His) box polypeptide 3	L25126
1448351_at	1066.59	155.76	1146.54	134.82	1310.92	134.44	1.07	0.770165	1.23	0.356683	1.14	0.129714	"coronin, actin binding protein 1B"	NM_011778
1416468_at	10.73	2.51	8.32	3.88	7.49	1.95	-1.29	0.488563	-1.43	0.360817	-1.11	0.87022	"aldehyde dehydrogenase family 1, subfamily A1"	NM_013467
1416469_at	172.33	13.56	164.94	15.76	159.68	11.72	-1.04	0.635509	-1.08	0.385083	-1.03	0.708141	leucine zipper protein 1	NM_024452
1448352_at	19.14	2.95	21.4	4.77	18.93	3.59	1.12	0.710022	-1.01	0.978869	-1.13	0.627351	leucine zipper protein 1	BB705823
1416470_a_at	399.03	89.06	394.99	73.54	434.61	57.51	-1.01	0.935329	1.09	0.498516	1.1	0.231433	ribophorin I	NM_133933
1448353_x_at	393.66	80.45	389.89	59.69	440.25	53.34	-1.01	0.905369	1.12	0.341742	1.13	0.259546	ribophorin I	NM_133933
1416471_at	339.73	56.75	386.86	56.51	367.89	53.43	1.14	0.433993	1.08	0.656324	-1.05	0.470863	expressed sequence AI788721	NM_133869
1416472_at	194.29	19.37	210.11	23.62	207.24	20.13	1.08	0.579106	1.07	0.647548	-1.01	0.88478	synapse associated protein 1	NM_025932
1448354_at	466.09	80.43	495.16	69.31	514.14	64.55	1.06	0.690321	1.1	0.51282	1.04	0.610046	glucose-6-phosphate dehydrogenase X-linked	NM_008062
1425567_a_at	705	88.34	797.3	76.49	780.31	89.15	1.13	0.30236	1.11	0.399462	-1.02	0.764019	annexin A5	D63423
1460495_s_at	71.48	30.35	86.49	26.43	74.01	19.44	1.21	0.442554	1.04	0.953525	-1.17	0.307594	"protease, serine, 25"	AK011536
1448355_at	61.41	11.03	53.98	5.42	55.46	5.38	-1.14	0.547674	-1.11	0.686458	1.03	0.759399	"protease, serine, 16 (thymus)"	NM_019429
1416473_a_at	35.52	4.5	34.76	3.82	29.97	4.16	-1.02	0.909603	-1.19	0.310396	-1.16	0.434771	neighbor of Punc E11	NM_020043
1416474_at	7.53	5.29	1.18	3.04	8.85	6.17	-6.39	0.160891	1.18	0.821817	7.51	0.267628	neighbor of Punc E11	NM_020043
1448356_at	242.14	28.21	244.1	24.24	235.84	23.13	1.01	0.961977	-1.03	0.876109	-1.04	0.713653	ubiquitin-conjugating enzyme E2D 2	NM_019912
1416475_at	135.34	30.64	123.97	24.6	139.32	28.14	-1.09	0.662804	1.03	0.898252	1.12	0.391104	ubiquitin-conjugating enzyme E2D 2	BC003923
1416476_a_at	331.14	38.08	327.88	30.04	321.53	17.1	-1.01	0.936541	-1.03	0.801036	-1.02	0.831685	ubiquitin-conjugating enzyme E2D 2	AK005355
1416477_at	372.74	68.94	354.54	43.89	361.27	45.18	-1.05	0.777475	-1.03	0.840962	1.02	0.711624	ubiquitin-conjugating enzyme E2D 2	AK005355
1416478_a_at	1202.54	124.26	1363.21	79.62	1379.01	88.86	1.13	0.3154	1.15	0.273053	1.01	0.842006	"malate dehydrogenase, mitochondrial"	NM_008617
1448357_at	307.33	65.12	337.33	75.04	307.2	52.44	1.1	0.640271	-1	0.991981	-1.1	0.44781	small nuclear ribonucleoprotein polypeptide G	NM_026506
1448358_s_at	607.91	108.83	665.99	97.58	646.28	91.32	1.1	0.604888	1.06	0.612265	-1.03	0.738813	small nuclear ribonucleoprotein polypeptide G	NM_026506
1416479_a_at	560.85	72.17	690.01	75.15	719.58	81.22	1.23	0.289962	1.28	0.146406	1.04	0.725956	RIKEN cDNA 1110021D01 gene	NM_025387
1416480_a_at	228.15	35.94	273.17	47.01	253.44	39.06	1.2	0.254622	1.11	0.329686	-1.08	0.398011	hypoxia induced gene 1	NM_019814
1448359_a_at	35.44	7.39	32.13	5.03	26.57	3.13	-1.1	0.732954	-1.33	0.392062	-1.21	0.371338	hypoxia induced gene 1	AK008756
1416481_s_at	29.86	3.35	25.71	2.82	27.66	3.4	-1.16	0.497187	-1.08	0.567835	1.08	0.545689	hypoxia induced gene 1	AK008756
1448360_s_at	161.81	14.09	180.69	10.39	172.19	12.31	1.12	0.197459	1.06	0.542593	-1.05	0.537473	"DNA segment, Chr 1, ERATO Doi 396, expressed"	NM_021421
1460185_at	52.22	4.83	51.04	4.41	53.04	5.12	-1.02	0.936391	1.02	0.930453	1.04	0.728705	"keratin complex 2, basic, gene 18"	NM_016879
1448361_at	91.79	24.78	90.41	24.38	85.96	18.22	-1.02	0.97837	-1.07	0.681474	-1.05	0.711355	tetratricopeptide repeat domain	NM_009441
1416482_at	72.77	6.74	59.62	4.37	60.91	5.07	-1.22	0.095045	-1.19	0.261939	1.02	0.97886	tetratricopeptide repeat domain	BQ257627
1416483_at	88.37	13.06	92.4	13.59	89.94	7.23	1.05	0.739635	1.02	0.926511	-1.03	0.82531	tetratricopeptide repeat domain	BF021329
1416484_at	118.35	10.37	117.56	12.81	125.64	11.36	-1.01	0.869548	1.06	0.37304	1.07	0.36504	tetratricopeptide repeat domain	BB833716
1448362_at	412.12	43.1	418.84	37.54	407.75	30.59	1.02	0.904678	-1.01	0.701506	-1.03	0.666068	"DnaJ (Hsp40) homolog, subfamily C, member 7"	NM_019795
1425760_a_at	104.25	30.76	103.96	20.24	113.52	23.89	-1	0.966408	1.09	0.77495	1.09	0.391505	phosphatidylinositol membrane-associated	AF006467
1416485_at	711.87	93.65	770.78	86.99	751.59	60.22	1.08	0.382323	1.06	0.506919	-1.03	0.602564	translocase of inner mitochondrial membrane 23 homolog (yeast)	NM_016897
1416486_at	168.98	51.65	181.19	38.73	186.23	32.88	1.07	0.77392	1.1	0.649943	1.03	0.66952	"small inducible cytokine subfamily E, member 1"	NM_007926
1448363_at	102.99	12.85	108.95	15.57	103.71	8.71	1.06	0.761379	1.01	0.931496	-1.05	0.779512	yes-associated protein	NM_009534
1416487_a_at	69	10.02	64.49	9.4	56.56	9.34	-1.07	0.633036	-1.22	0.403443	-1.14	0.483238	yes-associated protein	BG070675
1416488_at	136.19	48.64	165.88	45.65	149.39	39.19	1.22	0.282504	1.1	0.624502	-1.11	0.350253	cyclin G2	NM_007635
1448364_at	174.84	32.7	154.14	29.51	178.03	34.52	-1.13	0.408535	1.02	0.80543	1.15	0.172819	cyclin G2	U95826
1427661_a_at	68.56	7.32	77.83	7.63	73.69	8.4	1.14	0.44837	1.07	0.542747	-1.06	0.681363	tumor-suppressing subchromosomal transferable fragment 4	AJ279797
1416489_at	159.67	13.56	170.41	12.29	174.66	11.07	1.07	0.440875	1.09	0.290027	1.02	0.634728	phosphatidylinositol 4-kinase type 2 beta	NM_025951
1448365_at	154.72	19.61	135.35	17.14	141.64	18.84	-1.14	0.403171	-1.09	0.437026	1.05	0.670882	"gb:NM_025568.1 /DB_XREF=gi:13385007 /GEN=2610002K22Rik /FEA=FLmRNA /CNT=114 /TID=Mm.41562.1 /TIER=FL+Stack /STK=86 /UG=Mm.41562 /LL=66446 /DEF=Mus musculus RIKEN cDNA 2610002K22 gene (2610002K22Rik), mRNA. /PROD=RIKEN cDNA 2610002K22 /FL=gb:NM_025568.1"	NM_025568
1416490_at	6.74	3.28	9.31	5.1	12.99	3.25	1.38	0.77438	1.93	0.300218	1.4	0.443488	RIKEN cDNA 1810015P03 gene	NM_025458
1416491_at	83.12	7.15	70.69	6.05	66.72	7.56	-1.18	0.184011	-1.25	0.128795	-1.06	0.855244	numb-like	NM_010950
1416492_at	79.68	20.15	75.83	16.59	89.76	14.73	-1.05	0.944379	1.13	0.60128	1.18	0.340918	cyclin E1	NM_007633
1448366_at	84.38	10.23	111.91	12.72	86.08	10.42	1.33	0.180697	1.02	0.865983	-1.3	0.128407	syntaxin 1A (brain)	NM_016801
1416493_at	543.3	119.86	544.35	110.18	582.19	83.69	1	0.949661	1.07	0.689979	1.07	0.374272	dolichyl-di-phosphooligosaccharide-protein glycotransferase	NM_007838
1416494_at	258.76	58.72	307.69	59.34	295.94	36.84	1.19	0.348096	1.14	0.350382	-1.04	0.766585	NADH dehydrogenase (ubiquinone) Fe-S protein 5	NM_134104
1416495_s_at	245.74	44.87	319.17	52.82	293.79	30.23	1.3	0.111082	1.2	0.121238	-1.09	0.4379	NADH dehydrogenase (ubiquinone) Fe-S protein 5	NM_134104
1426393_a_at	267.41	34.41	309.38	55.31	306.46	48.83	1.16	0.556957	1.15	0.574193	-1.01	0.909411	stromal cell derived factor 4	BM198177
1448367_at	6.87	3.14	3.92	1.42	9.12	2.43	-1.75	0.435563	1.33	0.7457	2.33	0.178411	stromal cell derived factor 4	U45977
1416496_at	941.28	140.46	1015.77	94.37	1001.05	84.27	1.08	0.581384	1.06	0.604886	-1.01	0.827182	RIKEN cDNA 9130413I22 gene	BC010209
1416497_at	233.97	68.61	248.95	80.48	289.87	59.82	1.06	0.697737	1.24	0.120909	1.16	0.107005	"calcium binding protein, intestinal"	J05186
1416498_at	96.65	31.65	96.8	32.13	79.49	27.51	1	0.99139	-1.22	0.338127	-1.22	0.180774	peptidylprolyl isomerase C	NM_008908
1416499_a_at	209.79	24.96	272.3	21.32	228.6	12.17	1.3	0.108055	1.09	0.468709	-1.19	0.175642	dynactin 6	NM_011722
1448368_at	145.29	12.82	146.18	13.69	149.65	7.24	1.01	0.974169	1.03	0.778673	1.02	0.792443	dynactin 6	NM_011722
1416500_at	161.47	17.93	178.23	16.89	173.35	15.31	1.1	0.560077	1.07	0.601598	-1.03	0.846681	"SAC1 (supressor of actin mutations 1, homolog)-like (S. cerevisiae)"	NM_030692
1416501_at	55.31	15.15	54.99	13.72	62.67	8.72	-1.01	0.976742	1.13	0.504741	1.14	0.456807	3-phosphoinositide dependent protein kinase-1	NM_011062
1416502_a_at	450.31	25.37	431.42	22.27	411.1	26.63	-1.04	0.524354	-1.1	0.248489	-1.05	0.418326	prolactin regulatory element binding	NM_016703
1416503_at	354.03	45.73	424.29	51.66	377.09	30.24	1.2	0.213649	1.07	0.457526	-1.13	0.202906	latexin	NM_016753
1427705_a_at	400.09	79.68	371.15	65.33	396.25	77.35	-1.08	0.632693	-1.01	0.965453	1.07	0.611066	"nuclear factor of kappa light chain gene enhancer in B-cells 1, p105"	L28118
1448369_at	67.29	18.6	65.75	13.28	69.22	10.23	-1.02	0.949267	1.03	0.946742	1.05	0.831773	"polymerase (DNA directed), alpha 2"	NM_008893
1448370_at	247.64	22.09	242.71	23.41	268.2	38.48	-1.02	0.784095	1.08	0.433842	1.11	0.477255	Unc-51 like kinase 1 (C. elegans)	AF072370
1416504_at	114.64	19.04	78.08	15.83	83.79	11.74	-1.47	0.136692	-1.37	0.252014	1.07	0.787328	Unc-51 like kinase 1 (C. elegans)	NM_009469
1416505_at	402	34.83	394.4	43.27	411.93	46.24	-1.02	0.844588	1.02	0.948647	1.04	0.752198	"nuclear receptor subfamily 4, group A, member 1"	NM_010444
1448371_at	27.17	5.7	30.36	7.53	22.15	4.66	1.12	0.811933	-1.23	0.524866	-1.37	0.377317	"myosin light chain, phosphorylatable, fast skeletal muscle"	NM_016754
1416506_at	703.3	82.09	795.23	86.03	811.07	57.59	1.13	0.292846	1.15	0.216034	1.02	0.710353	"proteasome (prosome, macropain) subunit, alpha type 6"	NM_011968
1448372_a_at	187.44	84.94	198.74	32.7	277.62	23.36	1.06	0.915853	1.48	0.42733	1.4	0.056059	transmembrane protein 4	NM_019953
1416507_at	16.22	3.44	15.52	3.29	15.55	3.14	-1.05	0.858413	-1.04	0.819186	1	0.99985	"ESTs, Weakly similar to I58401 protein-tyrosine kinase (EC 2.7.1.112) JAK3 - mouse [M.musculus]"	AW551139
1448373_at	194.7	41.92	204.26	35.22	214.72	31.23	1.05	0.777318	1.1	0.400051	1.05	0.686676	RIKEN cDNA 1010001C05 gene	NM_026310
1416508_at	504.73	67	590.04	58.8	575.82	42.79	1.17	0.245927	1.14	0.348889	-1.02	0.684492	endothelial-derived gene	NM_025895
1448374_at	79.74	5.62	85.44	6.95	81.39	3.8	1.07	0.605471	1.02	0.837939	-1.05	0.627763	endothelial-derived gene	AK005130
1416509_at	480.02	78.86	466.84	56.23	490.38	54.73	-1.03	0.837574	1.02	0.88622	1.05	0.466119	expressed sequence AW146116	NM_133352
1460186_at	475.09	91.07	469.24	82.51	478.95	79.66	-1.01	0.944896	1.01	0.958049	1.02	0.744733	expressed sequence AW146116	AV061337
1448375_at	38.14	8.52	28.68	5.22	31.45	8.81	-1.33	0.235346	-1.21	0.406219	1.1	0.654529	RIKEN cDNA 2810031D16 gene	BI736795
1416510_at	390.81	49.47	406.73	42.86	405.31	32.45	1.04	0.669606	1.04	0.762041	-1	0.988912	mitochondrial ribosomal protein L4	NM_023167
1416511_a_at	90.8	13.27	77.91	11.22	94.78	12.81	-1.17	0.258996	1.04	0.700204	1.22	0.167913	CDC42 effector protein (Rho GTPase binding) 4	NM_020006
1416512_at	181.51	33.25	201.74	31.36	183.57	18.25	1.11	0.501241	1.01	0.942156	-1.1	0.375442	nucleotide binding protein 2	NM_011956
1416513_at	-41.77	28.66	-26.59	13.52	-57.81	19.52	1	0.409378	1	0.495433	1	0.13146	"laminin, beta 2"	BC026051
1448376_at	82.56	20.26	104.22	16.24	85.12	8.29	1.26	0.205631	1.03	0.869317	-1.22	0.180192	Werner syndrome homolog (human) interacting protein	NM_030215
1448377_at	488.33	34.97	518.08	53.99	551.21	64.36	1.06	0.598213	1.13	0.28125	1.06	0.523093	secretory leukocyte protease inhibitor	NM_011414
1416514_a_at	24.55	5.3	32.56	5.5	20.69	4.81	1.33	0.413742	-1.19	0.658268	-1.57	0.052971	"fascin homolog 1, actin bundling protein (Strongylocentrotus) purpuratus)"	NM_007984
1448378_at	68.21	5.62	75.94	12.22	67.52	8.39	1.11	0.522208	-1.01	0.915603	-1.12	0.596531	"fascin homolog 1, actin bundling protein (Strongylocentrotus) purpuratus)"	NM_007984
1416515_at	26.13	4.22	30.92	4.6	26.56	4.27	1.18	0.536243	1.02	0.893101	-1.16	0.527698	"fascin homolog 1, actin bundling protein (Strongylocentrotus) purpuratus)"	BE952057
1416516_at	40.64	7.16	49.22	7.76	48.07	6.89	1.21	0.500687	1.18	0.511972	-1.02	0.933535	"fascin homolog 1, actin bundling protein (Strongylocentrotus) purpuratus)"	AV123230
1453913_a_at	48.11	10.67	65.59	12.55	74.38	6.24	1.36	0.337318	1.55	0.090514	1.13	0.42878	"transporter 2, ATP-binding cassette, sub-family B (MDR/TAP)"	BE691515
1416517_at	158.78	25.82	157.29	14.32	154.31	8.64	-1.01	0.936291	-1.03	0.84846	-1.02	0.685856	neuropathy target esterase	NM_015801
1448379_at	140.85	13.65	130.93	13.6	127.32	7.38	-1.08	0.613425	-1.11	0.284983	-1.03	0.77395	protection of telomeres 1	NM_133931
1416518_at	14.62	2.51	13.05	2.48	13.09	3.25	-1.12	0.665876	-1.12	0.634738	1	0.860557	"H1 histone family, member O (oocyte-specific)"	NM_138311
1416519_at	1532.54	215.6	1539.27	177.11	1496.6	128.32	1	0.975243	-1.02	0.832187	-1.03	0.700414	ribosomal protein L36	NM_018730
1416520_x_at	1255.39	164.54	1279.08	140.86	1222.69	111.28	1.02	0.886589	-1.03	0.854177	-1.05	0.593797	ribosomal protein L36	NM_018730
1416521_at	294.43	42.33	320.09	42.04	341.6	47.26	1.09	0.737329	1.16	0.409382	1.07	0.526241	"selenoprotein W, muscle 1"	NM_009156
1416522_a_at	279.21	47.47	299.79	45.4	298.52	44.59	1.07	0.736397	1.07	0.719907	-1	0.877093	"gene rich cluster, C10 gene"	NM_013535
1416523_at	301.47	38.55	274.65	20.69	270.2	18.52	-1.1	0.507851	-1.12	0.457206	-1.02	0.689794	"ribonuclease 1, pancreatic"	NM_011271
1448380_at	530.87	93.09	687.82	179.58	780.03	230.35	1.3	0.517958	1.47	0.402649	1.13	0.292753	peptidylprolyl isomerase C-associated protein	NM_011150
1416524_at	282.36	31.24	309.11	25.55	293.59	25.25	1.09	0.540163	1.04	0.787079	-1.05	0.26689	speckle-type POZ protein	NM_025287
1416525_at	148.3	34.86	145.5	24.84	149.65	26.11	-1.02	0.935133	1.01	0.971572	1.03	0.757138	speckle-type POZ protein	BB815380
1416526_a_at	345.08	74.25	393.89	73.31	373.88	63.47	1.14	0.476011	1.08	0.600803	-1.05	0.682868	RNA binding protein regulatory subunit	BC002187
1416527_at	332.1	70.44	335.97	41.36	344.94	44.07	1.01	0.962351	1.04	0.842674	1.03	0.774757	RIKEN cDNA 2810011A17 gene	NM_026405
1416528_at	716.18	119.96	755.96	112.04	791	103.98	1.06	0.696198	1.1	0.514348	1.05	0.46443	SH3 domain binding glutamic acid-rich protein-like 3	NM_080559
1416529_at	316.26	42.52	300.48	69.35	251.46	56.86	-1.05	0.779933	-1.26	0.470254	-1.19	0.56699	epithelial membrane protein 1	U25633
1416530_a_at	319.35	103.24	380.79	80.38	375.25	86.02	1.19	0.317449	1.18	0.312978	-1.01	0.827942	purine-nucleoside phosphorylase	BC003788
1416531_at	636.64	94.74	699.3	95.33	678.96	81.6	1.1	0.470311	1.07	0.548532	-1.03	0.723052	glutathione S-transferase omega 1	NM_010362
1416532_at	210.71	33.22	189.24	13.67	220.04	25.01	-1.11	0.563762	1.04	0.756331	1.16	0.184706	expressed sequence AI481500	NM_133901
1416533_at	205.38	25.13	219.36	19.01	215.93	13.57	1.07	0.70637	1.05	0.79532	-1.02	0.69482	EGL nine homolog 2 (C. elegans)	NM_053208
1416534_at	257.96	35.98	267.76	27.98	263.25	28.9	1.04	0.82814	1.02	0.959197	-1.02	0.971083	requiem	NM_011262
1416535_at	139.12	26.28	145.29	22.8	139.81	16.53	1.04	0.84246	1	0.979825	-1.04	0.821933	microspherule protein 1	BC003746
1416536_at	139.34	29.07	136.44	17.51	155.62	24.93	-1.02	0.920231	1.12	0.415011	1.14	0.283645	RIKEN cDNA 9430059D04 gene	NM_023431
1416537_at	134.73	21.72	105.21	14.92	118.37	14.73	-1.28	0.274707	-1.14	0.3642	1.13	0.503112	cysteine-rich with EGF-like domains 1	NM_133930
1460387_a_at	119.33	8.72	102.76	6.83	108.26	8.81	-1.16	0.186196	-1.1	0.379881	1.05	0.597131	yolk sac gene 2	AF156856
1416538_at	63.28	4.8	68.31	5.25	64.23	6.76	1.08	0.520316	1.02	0.924403	-1.06	0.763337	yolk sac gene 2	BM248160
1416539_at	58.05	9.04	65.31	6.4	69.98	7.84	1.12	0.535874	1.21	0.275272	1.07	0.567275	yolk sac gene 2	AW412150
1416540_at	406.97	22.75	364.28	22.58	364.26	27.13	-1.12	0.217541	-1.12	0.175998	-1	0.937211	HGF-regulated tyrosine kinase substrate	BC003239
1416541_at	83.31	11.5	94.37	17.4	93.45	16	1.13	0.481294	1.12	0.418092	-1.01	0.873444	suppressor of K+ transport defect 3	NM_009191
1416542_at	104.61	8.94	94.15	6.81	89.77	10.43	-1.11	0.508729	-1.17	0.372984	-1.05	0.631494	t-complex testis-expressed 3	NM_009343
1416543_at	715.26	65.44	789.76	137.2	872.03	159.36	1.1	0.612146	1.22	0.369364	1.1	0.196216	"nuclear, factor, erythroid derived 2, like 2"	NM_010902
1416544_at	129.76	20.32	144.03	19.47	137.92	16.82	1.11	0.475152	1.06	0.621064	-1.04	0.514071	enhancer of zeste homolog 2 (Drosophila)	NM_007971
1416545_at	184.71	40.81	177.13	20.79	177.58	25.46	-1.04	0.816374	-1.04	0.790136	1	0.966602	"zinc finger, DHHC domain containing 7"	NM_133967
1416546_a_at	2420	221.38	2352.42	170.3	2485.67	156.1	-1.03	0.801447	1.03	0.84122	1.06	0.282878	ribosomal protein L6	NM_011290
1416547_at	385.55	29.94	457.53	39.16	435.16	13.16	1.19	0.292191	1.13	0.212793	-1.05	0.545558	RIKEN cDNA 2700033I16 gene	NM_025597
1416548_at	108.41	9.56	102.13	10.01	101.7	7.38	-1.06	0.67022	-1.07	0.573096	-1	0.946178	"hypothetical protein, MNCb-4414"	NM_021435
1416549_at	99.41	12.12	90.35	9.76	89.44	6.04	-1.1	0.532746	-1.11	0.41313	-1.01	0.959873	"hypothetical protein, MNCb-4414"	BQ175095
1416550_at	150.3	9.17	152.43	10.43	161.21	8.33	1.01	0.786599	1.07	0.396988	1.06	0.478542	"hypothetical protein, MNCb-4414"	BB320416
1452363_a_at	130.84	16.45	129.32	14.93	127.58	17.36	-1.01	0.884424	-1.03	0.733349	-1.01	0.838933	"ATPase, Ca++ transporting, cardiac muscle, slow twitch 2"	AA245637
1427251_at	270.42	28.69	223.6	20.57	236.66	20.65	-1.21	0.318561	-1.14	0.448311	1.06	0.514453	"ATPase, Ca++ transporting, cardiac muscle, slow twitch 2"	AA245637
1416551_at	226.98	18.01	221.32	16.15	199.72	23.16	-1.03	0.73206	-1.14	0.28141	-1.11	0.353645	"ATPase, Ca++ transporting, cardiac muscle, slow twitch 2"	NM_009722
1416552_at	111.86	10.13	98.29	9.39	124.61	7.94	-1.14	0.334919	1.11	0.36668	1.27	0.08481	embryonal stem cell specific gene 1	NM_025274
1416553_at	138.95	34.24	182.54	34.45	160.82	18.58	1.31	0.300309	1.16	0.561155	-1.14	0.492792	stimulated by retinoic acid 13	NM_016665
1416554_at	138.05	10.72	139.46	14.45	136.75	10.11	1.01	0.870408	-1.01	0.993665	-1.02	0.833965	PDZ and LIM domain 1 (elfin)	NM_016861
1416555_at	245.51	37	294.35	34.54	244.05	17.77	1.2	0.21701	-1.01	0.954731	-1.21	0.104253	etoposide induced 2.4 mRNA	NM_007915
1430029_a_at	532.23	34.47	564.5	41.57	550.63	29.1	1.06	0.238914	1.03	0.479632	-1.03	0.609639	RIKEN cDNA 2700085A14 gene	AK012853
1416556_at	362.7	42.14	376.36	47.17	380.35	32.05	1.04	0.823592	1.05	0.719295	1.01	0.931599	RIKEN cDNA 2700085A14 gene	NM_025982
1416557_a_at	200.51	42.73	201.39	47.79	218.14	32.67	1	0.983969	1.09	0.570555	1.08	0.576061	U5 small nuclear ribonucleoprotein 116 kDa	U97079
1416558_at	77.92	13.57	80.78	15.78	96.09	15.43	1.04	0.8315	1.23	0.258922	1.19	0.228091	maternal embryonic leucine zipper kinase	NM_010790
1416559_at	52.57	12.09	72.68	11.4	59.41	6.83	1.38	0.115601	1.13	0.572063	-1.22	0.151977	RIKEN cDNA 1500003O22 gene	NM_025897
1416560_at	55.26	8.54	59.09	6.07	51.02	5.85	1.07	0.794726	-1.08	0.650024	-1.16	0.296804	"solute carrier family 13 (sodium-dependent dicarboxylate transporter), member 3"	NM_054055
1416561_at	2.28	1.88	5.05	2.57	4.15	3	2.21	0.485909	1.82	0.677839	-1.22	0.863321	glutamic acid decarboxylase 1	NM_008077
1416562_at	30.99	4.07	27.78	4.42	26.58	5.68	-1.12	0.713346	-1.17	0.640381	-1.05	0.933725	glutamic acid decarboxylase 1	AF326547
1416563_at	100.4	30.56	86.76	19.54	89.51	27.61	-1.16	0.49195	-1.12	0.495836	1.03	0.871366	cytidine 5'-triphosphate synthase	NM_016748
1416564_at	21.53	7.27	22.92	9.28	26.38	3.8	1.06	0.874485	1.22	0.585307	1.15	0.765183	SRY-box containing gene 7	NM_011446
1436757_a_at	1733.2	64.79	1944.02	101.3	1848.38	117.27	1.12	0.039552	1.07	0.2289	-1.05	0.308598	RIKEN cDNA 2010000G05 gene	AV167903
1416565_at	1099.52	114.3	1150.53	96.47	1238.58	81.05	1.05	0.657643	1.13	0.294573	1.08	0.395221	RIKEN cDNA 2010000G05 gene	NM_025628
1416566_at	286.86	59.92	293.81	55.74	316.61	42.8	1.02	0.885763	1.1	0.479086	1.08	0.416256	serine/threonine kinase receptor associated protein	NM_011499
1419912_s_at	232.09	15.68	217.83	13.6	222.42	12.62	-1.07	0.553132	-1.04	0.63535	1.02	0.604283	serine/threonine kinase receptor associated protein	AW557906
1416567_s_at	521.7	63.96	628.16	75.94	592.91	43.64	1.2	0.290185	1.14	0.281265	-1.06	0.560106	RIKEN cDNA 2410043G19 gene	NM_025983
1421197_a_at	192.91	19.71	182.76	13.39	177.42	14.46	-1.06	0.626353	-1.09	0.500324	-1.03	0.811027	apoptotic chromatin condensation inducer in the nucleus	NM_023190
1416568_a_at	163.27	28.33	141.18	20.51	154.14	23.93	-1.16	0.222825	-1.06	0.537431	1.09	0.34441	apoptotic chromatin condensation inducer in the nucleus	AW228855
1416569_at	99.1	25.98	90.26	19.1	88.94	17.42	-1.1	0.640994	-1.11	0.492544	-1.01	0.822403	BRG1/brm-associated factor 53A	NM_019673
1416570_s_at	134.09	20.95	137.2	17.9	137.98	11.44	1.02	0.733896	1.03	0.794765	1.01	0.99148	G elongation factor	NM_138591
1448381_at	75.16	6.74	62.03	12.27	71.22	9.78	-1.21	0.290079	-1.06	0.481073	1.15	0.390339	G elongation factor	AK018125
1448382_at	24.31	4.27	28.13	5.54	23.89	4.97	1.16	0.691314	-1.02	0.709076	-1.18	0.60664	RIKEN cDNA 1300002P22 gene	NM_023737
1416571_at	44.73	7.03	47.03	9.3	43.21	4.86	1.05	0.8903	-1.04	0.837996	-1.09	0.707855	RIKEN cDNA A530032M13 gene	BB547640
1448383_at	105.52	8.32	127.15	9.92	136.3	14.91	1.21	0.093544	1.29	0.121051	1.07	0.663324	matrix metalloproteinase 14 (membrane-inserted)	NM_008608
1416572_at	27.07	3.46	32.47	3.34	33.14	5.15	1.2	0.374969	1.22	0.21303	1.02	0.848451	matrix metalloproteinase 14 (membrane-inserted)	AI325305
1448384_at	105.66	24.33	102.24	18.73	120.93	20.46	-1.03	0.816707	1.14	0.574467	1.18	0.18397	cDNA sequence BC003494	BC018194
1416573_at	75.7	8.62	64.68	7.27	74.02	9.31	-1.17	0.197823	-1.02	0.888971	1.14	0.406474	cDNA sequence BC003494	NM_030262
1416574_at	251.79	19.56	265.32	27.29	250.61	26.46	1.05	0.616945	-1	0.963944	-1.06	0.578116	RIKEN cDNA 5730589K01 gene	NM_023434
1448385_at	147.63	27.31	167.89	21.84	174.87	23.55	1.14	0.54525	1.18	0.392317	1.04	0.733929	expressed sequence AA987064	NM_133895
1416575_at	76.98	13.92	85.28	9.93	75.87	10.44	1.11	0.471028	-1.01	0.883171	-1.12	0.42681	cell division cycle 45 homolog (S. cerevisiae)-like	NM_009862
1416576_at	165.77	25.18	151.38	31.32	211.71	67.52	-1.1	0.714999	1.28	0.524272	1.4	0.21437	suppressor of cytokine signaling 3	NM_007707
1431609_a_at	386.52	124.78	552.17	170.23	597.33	193.35	1.43	0.299594	1.55	0.242317	1.08	0.430172	"acid phosphatase 5, tartrate resistant"	AK008391
1448386_a_at	230.17	20.2	206.51	20.34	199.28	24.43	-1.11	0.537741	-1.16	0.423076	-1.04	0.83929	whey acidic protein	NM_011709
1416577_a_at	800.77	52.03	938.63	53.83	898.73	53.1	1.17	0.026505	1.12	0.095039	-1.04	0.294215	ring-box 1	NM_019712
1448387_at	785.14	96.58	784.36	80.47	820.2	38.79	-1	0.983231	1.04	0.69989	1.05	0.744382	ring-box 1	NM_019712
1416578_at	79.53	6.73	81.38	6.58	79.18	5.97	1.02	0.888503	-1	0.851057	-1.03	0.679936	ring-box 1	BC027396
1416579_a_at	63.33	12.26	63.86	7.07	59.58	8.41	1.01	0.931544	-1.06	0.7107	-1.07	0.631952	tumor-associated calcium signal transducer 1	BC005618
1430713_s_at	668.68	35.26	763.2	60.05	707.19	42.01	1.14	0.200722	1.06	0.529336	-1.08	0.242842	genes associated with retinoid-IFN-induced mortality 19	AI429575
1416580_a_at	184.26	57.45	225.54	54.85	216.36	40.76	1.22	0.464263	1.17	0.533059	-1.04	0.719155	STIP1 homology and U-Box containing protein 1	NM_019719
1448388_a_at	254.42	41.75	308.2	22.97	296.91	32.15	1.21	0.151857	1.17	0.177668	-1.04	0.731827	RIKEN cDNA 1110002B05 gene	NM_134054
1416581_at	325.11	24.29	326.79	18.71	314.47	17.62	1.01	0.958827	-1.03	0.63324	-1.04	0.484931	WD repeat domain 5	NM_080848
1448389_at	135.25	15.15	129.49	20.89	145.09	15.64	-1.04	0.818551	1.07	0.389606	1.12	0.297118	WD repeat domain 5	AV095579
1416582_a_at	355.49	18.4	359.45	23.4	385.73	13.67	1.01	0.879642	1.09	0.146836	1.07	0.170441	Bcl-associated death promoter	NM_007522
1416583_at	137.73	14.38	153.27	10.95	133.31	12.85	1.11	0.409648	-1.03	0.761813	-1.15	0.171261	Bcl-associated death promoter	NM_007522
1448390_a_at	485.06	100.68	599.35	89.74	593.58	100.21	1.24	0.39311	1.22	0.493402	-1.01	0.88686	retinal short-chain dehydrogenase/reductase 1	NM_011303
1416584_at	202.37	13.91	226.49	27.46	222.61	28.12	1.12	0.432142	1.1	0.543124	-1.02	0.869011	"mannosidase 2, alpha B2"	NM_008550
1416585_at	114.62	29.06	110.49	22.82	109.66	26.77	-1.04	0.8594	-1.05	0.596237	-1.01	0.948249	RuvB-like protein 1	NM_019685
1448391_at	117.11	13.48	150.73	13.3	147.45	13.6	1.29	0.125012	1.26	0.157427	-1.02	0.901412	"RAB9, member RAS oncogene family"	NM_019773
1416586_at	129.67	20.58	122.44	14.28	123.59	16.51	-1.06	0.781651	-1.05	0.827531	1.01	0.947866	zinc finger protein 239	NM_008616
1416587_a_at	132.42	11.98	149.85	15.3	154.92	10.55	1.13	0.23463	1.17	0.043405	1.03	0.741765	X-ray repair complementing defective repair in Chinese hamster cells 1	NM_009532
1416588_at	297.64	19.96	276.4	23.08	327.79	22.78	-1.08	0.562914	1.1	0.450388	1.19	0.077604	"protein tyrosine phosphatase, receptor type, N"	NM_008985
1416589_at	187.04	25.95	180.13	13.8	159.36	12.73	-1.04	0.845163	-1.17	0.394285	-1.13	0.117499	secreted acidic cysteine rich glycoprotein	BC004638
1448392_at	-52.19	23.38	-27.44	22.78	-34.61	25.54	1	0.400404	1	0.642816	1	0.607921	secreted acidic cysteine rich glycoprotein	NM_009242
1448393_at	60.43	10.56	64.98	8.03	52.22	8.58	1.08	0.68202	-1.16	0.438929	-1.24	0.140384	claudin 7	BC008104
1416590_a_at	105.72	8.51	95.76	9.18	104.66	7.9	-1.1	0.316956	-1.01	0.874133	1.09	0.495735	"RAB34, member of RAS oncogene family"	AF327929
1416591_at	89.36	13.47	91.33	14.28	92.62	11.89	1.02	0.76448	1.04	0.883254	1.01	0.974718	"RAB34, member of RAS oncogene family"	AF327929
1448394_at	84.4	7.72	92.77	5.63	80.67	8.79	1.1	0.52098	-1.05	0.641497	-1.15	0.272664	"myosin light chain, phosphorylatable, cardiac ventricles"	NM_010861
1416592_at	680.68	47.87	659.66	78.37	690.62	80.56	-1.03	0.777237	1.01	0.92141	1.05	0.412299	glutaredoxin 1 (thioltransferase)	BC012642
1416593_at	361.69	111.99	385.42	114.73	383.72	95.18	1.07	0.762679	1.06	0.807875	-1	0.935766	glutaredoxin 1 (thioltransferase)	AF276917
1448395_at	68.09	8.1	66.48	4.52	66.4	5.35	-1.02	0.902618	-1.03	0.854904	-1	0.995254	secreted frizzled-related sequence protein 1	NM_013834
1416594_at	132.27	10	123.27	16.17	124.93	12.56	-1.07	0.594504	-1.06	0.664176	1.01	0.978695	secreted frizzled-related sequence protein 1	BC024495
1460187_at	22.55	4.72	18.38	4.07	19.79	3.57	-1.23	0.582866	-1.14	0.677964	1.08	0.652212	secreted frizzled-related sequence protein 1	BI658627
1416595_at	142.7	21.22	154.96	26.66	137.26	14.23	1.09	0.625927	-1.04	0.757737	-1.13	0.478509	mitochondrial ribosomal protein S22	NM_025485
1416596_at	50.21	6.23	53.67	8.64	46.57	8.6	1.07	0.773807	-1.08	0.620589	-1.15	0.528408	RIKEN cDNA 2210409B01 gene	BC010808
1416597_at	73.05	11.26	80.23	10.55	84.83	9.88	1.1	0.479393	1.16	0.194032	1.06	0.786069	"hepatoma-derived growth factor, related protein 2"	NM_008233
1448396_at	240.82	17.69	285.08	34.17	255.54	31.44	1.18	0.336588	1.06	0.700106	-1.12	0.167482	RW1 protein	NM_018872
1416598_at	98.31	22.93	84.7	10.22	73.89	13.52	-1.16	0.5508	-1.33	0.348957	-1.15	0.211471	GLI-Kruppel family member GLI5	BC021517
1416599_at	301.34	19.5	257.41	7.86	263.35	18.7	-1.17	0.101721	-1.14	0.169993	1.02	0.767035	GLI-Kruppel family member GLI5	NM_031184
1416600_a_at	250.66	35.82	185.62	40.52	190.73	45.89	-1.35	0.294399	-1.31	0.41306	1.03	0.922144	Down syndrome critical region homolog 1 (human)	AF260717
1416601_a_at	81.6	14.42	87.03	14.08	84.19	17.42	1.07	0.758576	1.03	0.925116	-1.03	0.880933	Down syndrome critical region homolog 1 (human)	AF282255
1448397_at	53.65	4.27	51.15	3.87	49.7	5.58	-1.05	0.698425	-1.08	0.605718	-1.03	0.834507	gap junction membrane channel protein beta 6	BC016507
1416602_a_at	51.56	9.69	47.8	11.29	74.69	23.84	-1.08	0.823887	1.45	0.405677	1.56	0.334948	"RAD52 homolog, (S. cerevisiae)"	NM_011236
1448398_s_at	186.54	32.82	196.15	23.15	186.16	21.96	1.05	0.576929	-1	0.988721	-1.05	0.358795	ribosomal protein L22	BC021344
1416603_at	1305.71	194.72	1366.46	152.72	1351.36	115.39	1.05	0.709652	1.03	0.779805	-1.01	0.839618	ribosomal protein L22	NM_009079
1448399_at	230.84	20.07	243.3	26.69	255.19	25.71	1.05	0.854655	1.11	0.592195	1.05	0.549713	"DNA segment, Chr 6, ERATO Doi 772, expressed"	NM_025816
1416604_at	648.65	115.28	703.18	107.62	704.41	74.32	1.08	0.533693	1.09	0.469811	1	0.943961	cytochrome c-1	NM_025567
1416605_at	207.48	68.57	224.41	69.81	213.73	51.51	1.08	0.67359	1.03	0.788258	-1.05	0.72217	"DNA segment, Chr 11, ERATO Doi 175, expressed"	BC024944
1416606_s_at	342.8	85.25	398.75	89.39	373.71	63.69	1.16	0.332133	1.09	0.3735	-1.07	0.577609	"DNA segment, Chr 11, ERATO Doi 175, expressed"	BC024944
1448400_a_at	206.98	29.27	215.6	20.8	194.06	15.32	1.04	0.685606	-1.07	0.626528	-1.11	0.143708	"SWI/SNF related, matrix associated, actin dependent regulator of chromatin, subfamily d, member 2"	NM_031878
1448401_at	358.44	24.06	368.1	20.21	361.4	18.12	1.03	0.839913	1.01	0.956779	-1.02	0.804902	"SWI/SNF related, matrix associated, actin dependent regulator of chromatin, subfamily d, member 2"	NM_031878
1416607_at	436.03	53.64	585.61	111.79	475.7	74.01	1.34	0.143187	1.09	0.596596	-1.23	0.271848	RIKEN cDNA 4931406C07 gene	NM_133732
1454067_a_at	297.09	50.35	410.94	100.87	307.13	50.51	1.38	0.172532	1.03	0.864909	-1.34	0.140606	RIKEN cDNA 4931406C07 gene	AK016432
1448402_at	621.47	124.91	627.89	113.62	694.48	114.37	1.01	0.970018	1.12	0.586819	1.11	0.463721	talin	NM_011602
1416608_a_at	258.03	14.85	294.04	16.72	266.74	10.2	1.14	0.154577	1.03	0.408757	-1.1	0.170861	cDNA sequence BC004004	NM_030561
1416609_at	199.66	29.12	233.82	32.3	214.89	24.85	1.17	0.323006	1.08	0.669181	-1.09	0.52379	cDNA sequence BC004004	NM_030561
1448403_at	276.03	23.88	278.84	12.92	259.94	18.59	1.01	0.829753	-1.06	0.576815	-1.07	0.38676	expressed sequence AW536573	NM_134137
1416610_a_at	118.94	12.19	95.85	8.44	100.68	8.72	-1.24	0.249628	-1.18	0.429869	1.05	0.673724	chloride channel 3	NM_007711
1416611_at	346.55	69.31	397.06	65.88	418.69	63.55	1.15	0.611237	1.21	0.473128	1.05	0.517756	secretory carrier membrane protein 2	BC014751
1448404_at	198.72	56.14	212.44	50.11	237.94	53.27	1.07	0.806332	1.2	0.435476	1.12	0.392145	secretory carrier membrane protein 2	BG965399
1416612_at	45.38	11.12	42.3	6.85	35.46	4.63	-1.07	0.80263	-1.28	0.395772	-1.19	0.338192	"cytochrome P450, 1b1, benz[a]anthracene inducible"	NM_009994
1416613_at	45.1	9.16	40.75	5.65	43.37	6.97	-1.11	0.752791	-1.04	0.860465	1.06	0.695582	"cytochrome P450, 1b1, benz[a]anthracene inducible"	BI251808
1448405_a_at	100.93	14.18	93.02	9.58	97.47	9.13	-1.08	0.718511	-1.04	0.849211	1.05	0.624897	CREBBP/EP300 inhibitory protein 1	NM_025613
1416614_at	161.63	43.16	164.89	31.06	163.59	24.51	1.02	0.921331	1.01	0.965137	-1.01	0.880128	CREBBP/EP300 inhibitory protein 1	NM_025613
1448406_at	81.93	23.59	65.33	13.68	68.53	14.98	-1.25	0.402995	-1.2	0.54741	1.05	0.758152	CREBBP/EP300 inhibitory protein 1	BC010712
1416615_at	180.47	24.4	182.31	32.38	182.52	22.53	1.01	0.916167	1.01	0.840974	1	0.996111	"caseinolytic protease, ATP-dependent, proteolytic subunit homolog (E. coli)"	NM_017393
1416616_s_at	83.06	10.05	98.13	15.69	90.06	9.79	1.18	0.22283	1.08	0.304245	-1.09	0.435411	"caseinolytic protease, ATP-dependent, proteolytic subunit homolog (E. coli)"	NM_017393
1416617_at	88.18	6.12	90.81	5.83	87.41	5.33	1.03	0.851251	-1.01	0.712858	-1.04	0.582315	acetyl-Coenzyme A synthetase 2 (AMP forming)-like	NM_080575
1416618_at	81.49	9.93	83.19	9.1	76.71	10.02	1.02	0.842076	-1.06	0.619465	-1.08	0.641199	protoporphyrinogen oxidase	NM_008911
1448407_at	376.35	44.86	376.72	45.32	395.77	54.22	1	0.985752	1.05	0.809686	1.05	0.583956	RIKEN cDNA 4632428N05 gene	BC003967
1416619_at	233.72	39.18	250.48	51.4	224.67	47.91	1.07	0.829084	-1.04	0.905915	-1.11	0.158399	RIKEN cDNA 4632428N05 gene	NM_028732
1416620_at	131.99	11.72	136.31	6.02	126.99	9.27	1.03	0.869085	-1.04	0.44228	-1.07	0.425598	"Swi/SNF related matrix associated, actin dependent regulator of chromatin, subfamily a-like 1"	NM_018817
1430811_a_at	90.89	14.71	101.13	19.71	103.96	15.74	1.11	0.455772	1.14	0.32581	1.03	0.796894	RIKEN cDNA 2410003C07 gene	AK010351
1416621_at	231.14	15.73	220.85	14.93	210.99	12.88	-1.05	0.639096	-1.1	0.323127	-1.05	0.448105	lethal giant larvae homolog	NM_008502
1460188_at	376.48	80.7	425.91	74.35	433.07	74.7	1.13	0.613922	1.15	0.520903	1.02	0.791387	hemopoietic cell phosphatase	NM_013545
1416622_at	108.41	8.83	106.9	7.42	98.51	7.49	-1.01	0.885195	-1.1	0.380047	-1.09	0.427272	Williams-Beuren syndrome chromosome region 16 homolog (human)	NM_033572
1448408_at	71.23	11.28	80.63	12.92	74.83	9.76	1.13	0.565694	1.05	0.723693	-1.08	0.714244	Hermansky-Pudlak syndrome 1 homolog (human)	NM_019424
1448409_at	189.5	19.6	184.06	15.06	194.99	19.49	-1.03	0.845249	1.03	0.838522	1.06	0.557305	lymphoid-restricted membrane protein	NM_008511
1416623_at	31.57	7.21	22.76	6.86	34.26	7.53	-1.39	0.54592	1.09	0.879135	1.51	0.318071	thrombospondin 3	NM_013691
1416624_a_at	3710.78	151.72	3689.76	161	3758.7	112.95	-1.01	0.915423	1.01	0.79266	1.02	0.649836	ubiquitin A-52 residue ribosomal protein fusion product 1	NM_019883
1452701_x_at	2478.83	243.21	2507.19	193.89	2581.95	170.42	1.01	0.93316	1.04	0.717055	1.03	0.484051	ubiquitin A-52 residue ribosomal protein fusion product 1	BF237074
1416625_at	49.49	3.07	41.59	3.78	43	3.48	-1.19	0.207169	-1.15	0.204304	1.03	0.81549	"serine (or cysteine) proteinase inhibitor, clade G, member 1"	NM_009776
1416626_at	89.79	6.23	89.3	6.58	80.65	8.09	-1.01	0.956307	-1.11	0.537896	-1.11	0.445486	"phospholipase A2, group IB, pancreas"	NM_011107
1454159_a_at	100.2	7.72	99.62	7.95	93.69	4.36	-1.01	0.707427	-1.07	0.487091	-1.06	0.596608	insulin-like growth factor binding protein 2	AK011784
1416627_at	96.44	13.77	82.85	6.39	94.43	8.31	-1.16	0.457372	-1.02	0.94047	1.14	0.36072	"serine protease inhibitor, Kunitz type 1"	NM_016907
1416628_at	112.34	7.25	119.25	8.45	113.38	6.82	1.06	0.58222	1.01	0.973222	-1.05	0.604171	RIKEN cDNA 0610006I08 gene	NM_025791
1416629_at	188.09	23.66	180.47	18.72	179.95	15.31	-1.04	0.789173	-1.05	0.559516	-1	0.883005	"solute carrier family 1, member 7"	NM_009201
1416630_at	20.21	3.83	24.5	7.85	26.75	4	1.21	0.688308	1.32	0.383624	1.09	0.818016	inhibitor of DNA binding 3	NM_008321
1416631_at	74.67	9.28	72.95	5.68	68.85	4.42	-1.02	0.744313	-1.08	0.564078	-1.06	0.60143	RIKEN cDNA 1810038H16 gene	NM_026193
1448410_at	135.68	19.85	141.82	13.89	136.2	11.19	1.05	0.703181	1	0.943419	-1.04	0.685365	"ubiquitination factor E4B, UFD2 homolog (S. cerevisiae)"	NM_022022
1432499_a_at	113.39	23.04	101.03	17.35	115.98	18.88	-1.12	0.537921	1.02	0.812904	1.15	0.328382	"ubiquitination factor E4B, UFD2 homolog (S. cerevisiae)"	AK016093
1416632_at	72.86	16.75	48.82	11.33	70.32	13.43	-1.49	0.307527	-1.04	0.740972	1.44	0.257241	"malic enzyme, supernatant"	NM_008615
1430307_a_at	91.02	6.1	88.88	6.15	89.52	4.68	-1.02	0.892469	-1.02	0.864223	1.01	0.953892	"malic enzyme, supernatant"	AK006387
1416633_a_at	599.41	57.84	781.58	71.03	685.27	18.39	1.3	0.168408	1.14	0.258739	-1.14	0.270855	RIKEN cDNA 5730536A07 gene	NM_026635
1416634_at	339.03	61.67	423.25	60.72	429.81	39.02	1.25	0.303507	1.27	0.165327	1.02	0.870872	RIKEN cDNA 5730536A07 gene	NM_026635
1416635_at	616.47	126.62	768.04	167.96	732.58	171.84	1.25	0.20738	1.19	0.410669	-1.05	0.477406	acid sphingomyelinase-like phosphodiesterase 3a	NM_020561
1416636_at	589.76	59.27	576.32	67.6	581.91	44.03	-1.02	0.835469	-1.01	0.91828	1.01	0.857487	RAS-homolog enriched in brain	NM_053075
1448411_at	35.29	4.16	29.18	4.53	33.57	7.03	-1.21	0.322364	-1.05	0.858001	1.15	0.507804	Wolfram syndrome 1 homolog (human)	NM_011716
1448412_a_at	579.59	77.33	588.41	75.06	492.69	57.03	1.02	0.851957	-1.18	0.404992	-1.19	0.312661	RIKEN cDNA 0610009M14 gene	NM_023910
1416637_at	173.5	22.69	173.6	11.62	167.78	7.72	1	0.924603	-1.03	0.851967	-1.03	0.770387	"solute carrier family 4 (anion exchanger), member 2"	NM_009207
1448413_at	167.11	11.9	161.5	11.42	146.98	9.67	-1.03	0.640704	-1.14	0.254767	-1.1	0.464825	RIKEN cDNA 2410016O06 gene	NM_023633
1416638_at	6.8	2.04	7.41	2.55	3.83	1.5	1.09	0.860559	-1.78	0.308505	-1.94	0.294502	sal-like 2 (Drosophila)	NM_015772
1416639_at	179.03	29.28	154.53	14.46	170.41	17.17	-1.16	0.436987	-1.05	0.801641	1.1	0.141235	"solute carrier family 2 (facilitated glucose transporter), member 5"	NM_019741
1416640_at	34.02	5.15	36.98	4.12	36.98	3.02	1.09	0.820599	1.09	0.783785	-1	0.965822	"potassium voltage-gated channel, Isk-related family, member 1-like"	NM_021487
1416641_at	190.29	39.33	208.96	43.11	211.15	36.41	1.1	0.329391	1.11	0.447245	1.01	0.902981	"ligase I, DNA, ATP-dependent"	NM_010715
1448414_at	45.96	5.05	43.6	3.64	39	3.83	-1.05	0.645936	-1.18	0.218466	-1.12	0.477438	RAD1 homolog (S. pombe)	NM_011232
1416642_a_at	4707.73	179.6	4604.11	145.52	4724.37	114.73	-1.02	0.64231	1	0.887842	1.03	0.568593	"tumor protein, translationally-controlled 1"	NM_009429
1416643_at	34	7.34	36.49	7.89	29.44	5.96	1.07	0.7778	-1.15	0.704156	-1.24	0.423581	"tumor protein, translationally-controlled 1"	BF608828
1448415_a_at	55.7	6.62	42.19	6.89	51.53	8.21	-1.32	0.115966	-1.08	0.745705	1.22	0.346264	"sema domain, immunoglobulin domain (Ig), short basic domain, secreted, (semaphorin) 3B"	NM_009153
1416644_a_at	90.82	18.61	77.84	9.93	81.04	4.82	-1.17	0.541574	-1.12	0.5847	1.04	0.797961	"sema domain, immunoglobulin domain (Ig), short basic domain, secreted, (semaphorin) 3B"	BB116052
1448416_at	132.35	13.52	122.36	12.36	128.77	11.13	-1.08	0.634243	-1.03	0.674012	1.05	0.724393	matrix gamma-carboxyglutamate (gla) protein	NM_008597
1416645_a_at	26	4.76	34.86	3.93	28.96	5.85	1.34	0.133084	1.11	0.502156	-1.2	0.413416	alpha fetoprotein	NM_007423
1416646_at	36.54	4.32	39.33	5.66	37.07	3.13	1.08	0.602457	1.01	0.934519	-1.06	0.776087	alpha fetoprotein	NM_007423
1448417_at	123.29	19.44	139.69	30.87	144.82	31.18	1.13	0.681626	1.17	0.578943	1.04	0.792085	ninjurin 1	NM_013610
1416647_at	90.34	20.54	105.95	22.6	114.87	25.64	1.17	0.60106	1.27	0.469203	1.08	0.607096	"branched chain ketoacid dehydrogenase E1, alpha polypeptide"	NM_007533
1416648_at	451.5	67.05	432.79	70.04	470.75	48.82	-1.04	0.822851	1.04	0.760328	1.09	0.346239	"dynein, cytoplasmic, heavy chain 1"	NM_030238
1416649_at	20.81	4.13	18.97	3.49	20.37	3.55	-1.1	0.785557	-1.02	0.865676	1.07	0.808507	alpha 1 microglobulin/bikunin	NM_007443
1460189_at	60.11	10.83	71.9	13.41	72.1	15.79	1.2	0.609166	1.2	0.63278	1	0.996762	RIKEN cDNA 0710008A13 gene	NM_133734
1448418_s_at	155.5	10.16	164.72	10.27	155.04	17.78	1.06	0.616721	-1	0.859151	-1.06	0.551716	RIKEN cDNA 0710008A13 gene	NM_133734
1448419_at	44.68	9.16	48.83	6.44	41.85	7.14	1.09	0.610684	-1.07	0.831092	-1.17	0.392582	RIKEN cDNA 1110023P21 gene	NM_025390
1416650_at	50.73	11.79	46.95	8.31	40.71	7.62	-1.08	0.723532	-1.25	0.374213	-1.15	0.543896	ret finger protein-like 4	NM_138954
1448420_a_at	72.5	8.01	74.67	6.98	76.08	9.02	1.03	0.800837	1.05	0.558982	1.02	0.897214	F-box and leucine-rich repeat protein 12	NM_013911
1416651_at	146.33	13.46	132.02	10.43	163.21	10.68	-1.11	0.542522	1.12	0.422272	1.24	0.080529	open reading frame 6	NM_013859
1448421_s_at	7.44	3.2	5.62	3.49	6.2	2.48	-1.32	0.788306	-1.2	0.815277	1.1	0.88867	asporin	NM_025711
1416652_at	18.36	3.35	21.65	2.2	21.59	2.9	1.18	0.494132	1.18	0.403619	-1	0.965197	asporin	AF316825
1416653_at	111.75	11.86	123.44	23.46	119.74	24.29	1.1	0.700257	1.07	0.802426	-1.03	0.784492	syntaxin binding protein 3	NM_011504
1416654_at	211.64	22.75	261.15	37.38	239.75	36.6	1.23	0.21189	1.13	0.502945	-1.09	0.338326	"solute carrier family 31, member 2"	NM_025286
1416655_at	159.86	15.97	175.54	12.71	156.18	9.42	1.1	0.336519	-1.02	0.876484	-1.12	0.248741	RIKEN cDNA 1500002I11 gene	NM_021550
1416656_at	895.74	192.7	952.46	113.85	1000.07	86.4	1.06	0.762101	1.12	0.610556	1.05	0.522436	chloride intracellular channel 1	NM_033444
1448422_at	259.01	43.02	253.23	33.4	254.69	28.06	-1.02	0.890435	-1.02	0.928287	1.01	0.874059	RIKEN cDNA 1110014L17 gene	NM_134020
1448423_at	38.76	5.96	37.05	3.34	38.88	4.04	-1.05	0.819011	1	0.846912	1.05	0.722272	RIKEN cDNA 1110014L17 gene	BB463345
1416657_at	711.21	70.21	740.69	54.43	714.1	52.38	1.04	0.691013	1	0.983338	-1.04	0.703383	thymoma viral proto-oncogene 1	NM_009652
1416658_at	34.11	3.77	32.92	4.47	30.56	5.17	-1.04	0.890704	-1.12	0.601059	-1.08	0.55606	frizzled-related protein	NM_011356
1448424_at	18.27	3.59	23.35	3.55	24.7	3.3	1.28	0.205318	1.35	0.240383	1.06	0.814066	frizzled-related protein	U91905
1416659_at	477.72	52.03	469.31	46.29	476.2	36.43	-1.02	0.766377	-1	0.966629	1.01	0.733346	eukaryotic translation initiation factor 3	U14172
1416660_at	164.78	47.19	131.58	35.15	176.79	39.13	-1.25	0.413749	1.07	0.739132	1.34	0.145496	eukaryotic translation initiation factor 3	NM_010123
1448425_at	823.03	124.83	763.27	120.08	877.88	118.97	-1.08	0.580997	1.07	0.658913	1.15	0.237933	eukaryotic translation initiation factor 3	AW701127
1416661_at	73.31	20.14	73.57	22.91	72.55	23.93	1	0.990887	-1.01	0.940712	-1.01	0.963732	eukaryotic translation initiation factor 3	BB835796
1416662_at	166.18	12.11	156.78	12.17	199.49	25.92	-1.06	0.595616	1.2	0.400608	1.27	0.141444	sarcosine dehydrogenase	NM_138665
1448426_at	65.02	7.57	67.49	8.36	68.69	9.94	1.04	0.869996	1.06	0.785926	1.02	0.955895	sarcosine dehydrogenase	BI217574
1416663_at	426.62	70.84	471.97	71.21	443.1	41.03	1.11	0.418416	1.04	0.742931	-1.07	0.494297	RIKEN cDNA 1010001N11 gene	NM_025358
1448427_at	400.35	50.15	452	64.28	481.01	51.21	1.13	0.488499	1.2	0.197042	1.06	0.460552	"NADH dehydrogenase (ubiquinone) 1 alpha subcomplex, 6 (B14)"	NM_025987
1416664_at	254.88	37.94	261.82	47.71	264.43	41.54	1.03	0.788846	1.04	0.582768	1.01	0.803315	cell division cycle 20 homolog (S. cerevisiae)	NM_023223
1448428_at	238.08	28.87	222.33	18.86	223.52	18.29	-1.07	0.485445	-1.07	0.519289	1.01	0.907617	"neuroblastoma, suppression of tumorigenicity 1"	NM_008675
1416665_at	131.94	32.58	142.64	27.24	125.89	21.64	1.08	0.663624	-1.05	0.70685	-1.13	0.249081	demethyl-Q 7	AF098949
1416666_at	19.22	6.86	17.98	4.38	16.8	2.37	-1.07	0.821039	-1.14	0.65877	-1.07	0.836687	"serine (or cysteine) proteinase inhibitor, clade E, member 2"	NM_009255
1416667_at	231.02	37.37	279.18	35.29	274.97	30.98	1.21	0.334562	1.19	0.368985	-1.02	0.905075	phenylalkylamine Ca2+ antagonist (emopamil) binding protein	NM_007898
1448429_at	502.38	35.21	605.33	108.38	618.23	111.75	1.2	0.438858	1.23	0.401812	1.02	0.81727	glycogenin 1	NM_013755
1416668_at	386.17	29.31	459.22	40.05	459.64	27.13	1.19	0.159544	1.19	0.078307	1	0.940225	RIKEN cDNA 4921531G14 gene	NM_025736
1448430_a_at	1460.34	210.02	1515.09	170.17	1549.14	134.08	1.04	0.820469	1.06	0.652612	1.02	0.698234	nascent polypeptide-associated complex alpha polypeptide	NM_013608
1416669_s_at	1260.5	156.23	1326.64	112.24	1334.31	71.9	1.05	0.697381	1.06	0.625364	1.01	0.82667	nascent polypeptide-associated complex alpha polypeptide	NM_013608
1451833_a_at	186.4	15.13	191.17	13.98	178.82	12.6	1.03	0.774017	-1.04	0.786209	-1.07	0.388354	"SET domain, bifurcated 1"	BC007176
1416670_at	88.16	10.8	89.85	10.96	84.91	8.9	1.02	0.975054	-1.04	0.836401	-1.06	0.792392	"SET domain, bifurcated 1"	AY091600
1416671_a_at	189.08	27.73	186.78	19.17	187.72	18.36	-1.01	0.927184	-1.01	0.992045	1.01	0.764614	mucolipin 1	NM_053177
1416672_s_at	115.71	23.87	154.88	19.52	160.4	19.23	1.34	0.34659	1.39	0.163405	1.04	0.859217	mucolipin 1	NM_053177
1416673_at	43.99	5.78	46.08	6.74	46.35	3.77	1.05	0.766703	1.05	0.739424	1.01	0.954456	beta-site APP-cleaving enzyme 2	NM_019517
1416674_at	33.16	4.95	27.49	4.54	31.12	4.15	-1.21	0.513317	-1.07	0.845033	1.13	0.616234	"protein tyrosine phosphatase, receptor type, L"	D88187
1448431_at	234.48	15.32	260.07	16.36	260.38	24.82	1.11	0.174006	1.11	0.55296	1	0.999742	ankyrin repeat and SOCS box-containing protein 6	NM_133346
1448432_at	56.89	3.99	62.51	6.15	58.49	5.94	1.1	0.448889	1.03	0.856574	-1.07	0.630077	"phospholipase C, delta"	NM_019676
1416675_s_at	50.81	3.92	37.03	3.48	46.78	3.14	-1.37	0.055463	-1.09	0.385107	1.26	0.099758	"phospholipase C, delta"	NM_019676
1416676_at	22.99	5.75	17.48	4.51	22.61	4.08	-1.32	0.324218	-1.02	0.9928	1.29	0.445841	kininogen	NM_023125
1416677_at	27.77	11.87	26.32	8.09	27.69	5.32	-1.06	0.937453	-1	0.996374	1.05	0.842113	apolipoprotein H	NM_013475
1416678_at	288.29	33.44	297.64	28.96	307.13	20.66	1.03	0.660598	1.07	0.362998	1.03	0.552303	"COP9 (constitutive photomorphogenic) homolog, subunit 3 (Arabidopsis thaliana)"	NM_011991
1416679_at	146.9	7.9	169.55	18.16	154.48	9.47	1.15	0.399449	1.05	0.622525	-1.1	0.409875	"ATP-binding cassette, sub-family D (ALD), member 3"	BC009119
1416680_at	145.39	26.97	131.56	16.35	132.35	10.6	-1.11	0.581065	-1.1	0.613844	1.01	0.830623	ubiquitin protein ligase E3A	NM_011668
1416681_at	37.81	7.27	36.51	5.12	41.39	5.29	-1.04	0.791259	1.09	0.312214	1.13	0.367097	ubiquitin protein ligase E3A	AI449114
1416682_at	39.36	5.46	34.82	3.55	35.33	3.19	-1.13	0.452748	-1.11	0.434294	1.01	0.921003	ubiquitin protein ligase E3A	AK018443
1448433_a_at	134.27	14.88	125.54	22.29	123.02	19.32	-1.07	0.801295	-1.09	0.590332	-1.02	0.775274	procollagen C-proteinase enhancer protein	NM_008788
1416683_at	282.38	87.21	281.79	83.36	266.38	61.19	-1	0.988579	-1.06	0.79853	-1.06	0.605985	plexin B2	NM_138749
1416684_at	299.23	67.99	312.98	69.8	295.55	49.91	1.05	0.763002	-1.01	0.90713	-1.06	0.581952	fibrillarin	NM_007991
1416685_s_at	339.66	75.53	364.4	73.08	344.32	61.11	1.07	0.608246	1.01	0.945038	-1.06	0.357829	fibrillarin	NM_007991
1448434_at	161.92	13.36	154.7	13.8	154.66	16.31	-1.05	0.36434	-1.05	0.545007	-1	0.960682	zinc finger protein 103	NM_009543
1448435_at	250.13	28.95	295.79	23.77	255.64	23	1.18	0.182649	1.02	0.912309	-1.16	0.060232	"positive cofactor 2, multiprotein complex, glutamine/Q-rich-associated protein"	NM_033609
1416686_at	69.71	8.38	72.86	7.24	60.95	7.71	1.05	0.816733	-1.14	0.503044	-1.2	0.242565	"procollagen lysine, 2-oxoglutarate 5-dioxygenase 2"	NM_011961
1416687_at	69	11.49	57.11	8.12	56.98	6.68	-1.21	0.550171	-1.21	0.2528	-1	0.988326	"procollagen lysine, 2-oxoglutarate 5-dioxygenase 2"	BC021352
1448436_a_at	384.04	50.71	426.09	68.8	432.21	68.41	1.11	0.498049	1.13	0.464299	1.01	0.826283	interferon regulatory factor 1	NM_008390
1416688_at	35.12	4.94	32.05	4.13	41.28	2.96	-1.1	0.712582	1.18	0.361283	1.29	0.109073	"synaptosomal-associated protein, 91 kDa"	NM_013669
1416689_at	137.98	11.53	138.36	8.34	126.45	6.17	1	0.983864	-1.09	0.406144	-1.09	0.335077	tuftelin 1	NM_011656
1448437_a_at	363.47	44.59	342.21	35.78	335.24	35.03	-1.06	0.7174	-1.08	0.665301	-1.02	0.848763	GTP binding protein 2	NM_019581
1416690_at	268.51	66.1	249.32	34.43	230.34	21.15	-1.08	0.739887	-1.17	0.539608	-1.08	0.474856	GTP binding protein 2	NM_019581
1416691_at	121.52	39.88	96.82	19.99	110.9	22.84	-1.26	0.380569	-1.1	0.663452	1.15	0.270368	GTP binding protein 2	AB024573
1448438_at	236.38	34.99	272.13	28.03	233.4	32.62	1.15	0.329012	-1.01	0.94752	-1.17	0.427496	carcinoma related gene	NM_033562
1416692_at	106.74	7.32	101.62	6.36	101.31	11.67	-1.05	0.68913	-1.05	0.757372	-1	0.988273	coilin	NM_016706
1416693_at	16.37	2.8	18.67	3.14	19.54	4.3	1.14	0.625566	1.19	0.659512	1.05	0.895789	forkhead box C2	NM_013519
1416694_at	47.14	9.28	22.75	5.99	40.16	13.99	-2.07	0.085202	-1.17	0.664054	1.77	0.240415	"glucokinase activity, related sequence 2"	NM_010294
1416695_at	670.4	120.33	746.21	105.94	729.55	97.5	1.11	0.604074	1.09	0.73816	-1.02	0.764953	"benzodiazepine receptor, peripheral"	BC002055
1416696_at	273.28	45.62	270.35	46.57	280.78	33.32	-1.01	0.984023	1.03	0.795083	1.04	0.485421	interleukin 25	NM_080837
1448439_at	103.59	13.1	96.69	11.96	116.38	6.51	-1.07	0.604499	1.12	0.372349	1.2	0.102603	interleukin 25	AV307337
1448440_x_at	85.57	10.73	84.9	11.93	95.19	8.61	-1.01	0.943812	1.11	0.379013	1.12	0.308758	interleukin 25	AV307337
1416697_at	7.8	3.17	7.52	4.11	0.7	3.11	-1.04	0.961025	-11.11	0.14238	-10.71	0.32202	dipeptidylpeptidase 4	NM_010074
1416698_a_at	605.38	117.09	700.84	129.68	654.54	126.95	1.16	0.096169	1.08	0.437322	-1.07	0.298182	CDC28 protein kinase 1	NM_016904
1448441_at	294.74	63.3	308.91	72.71	297.78	61.45	1.05	0.819914	1.01	0.967464	-1.04	0.837593	CDC28 protein kinase 1	NM_016904
1416699_at	621.99	130.95	648.24	129.56	669.1	101.14	1.04	0.762921	1.08	0.534304	1.03	0.630155	RIKEN cDNA 1110008F13 gene	NM_026124
1448442_a_at	549.58	92.67	669	74.49	599.57	49.34	1.22	0.190083	1.09	0.485309	-1.12	0.240045	"proteasome (prosome, macropain) subunit, alpha type 3"	NM_011184
1416700_at	26.32	20.17	25.52	15.8	22.24	16.24	-1.03	0.867929	-1.18	0.581656	-1.15	0.64707	"ras homolog gene family, member E"	NM_028810
1416701_at	87.92	13.24	84.27	10.27	83.92	12.9	-1.04	0.744124	-1.05	0.76229	-1	0.924881	"ras homolog gene family, member E"	BC009002
1448443_at	39.8	4.51	39.35	4.9	38	6.48	-1.01	0.936799	-1.05	0.826675	-1.04	0.689939	"serine (or cysteine) proteinase inhibitor, clade I, member 1"	NM_009250
1416702_at	186.63	12.24	152.75	21.79	179.57	19.76	-1.22	0.292859	-1.04	0.800316	1.18	0.166101	"serine (or cysteine) proteinase inhibitor, clade I, member 1"	BC006776
1416703_at	401.07	59.35	452.79	48.29	429.72	41.83	1.13	0.308286	1.07	0.512412	-1.05	0.438281	mitogen activated protein kinase 14	NM_011951
1416704_at	165.28	45.56	150.93	34.57	187.73	48.7	-1.1	0.495129	1.14	0.48048	1.24	0.262036	mitogen activated protein kinase 14	BC012235
1416705_at	81.12	11.79	98.18	9.6	97.59	7.97	1.21	0.096289	1.2	0.10134	-1.01	0.898726	ribulose-5-phosphate-3-epimerase	BC006953
1416706_at	137.4	28.92	157.06	26.7	156.31	15.97	1.14	0.417433	1.14	0.323101	-1	0.97022	ribulose-5-phosphate-3-epimerase	BC019126
1448444_at	110.65	16.42	135.97	14.98	91.66	8.31	1.23	0.246366	-1.21	0.322109	-1.48	0.05687	ribulose-5-phosphate-3-epimerase	BG916066
1448445_at	65.51	8.84	58.18	8.29	60.75	7.25	-1.13	0.399635	-1.08	0.597496	1.04	0.766334	"acid phosphatase 6, lysophosphatidic"	AB030038
1416707_a_at	19.72	10.04	26.78	9.03	26.53	6.64	1.36	0.478067	1.35	0.345561	-1.01	0.944566	RIKEN cDNA 2600009M07 gene	NM_025928
1448446_at	80.87	6.18	80.29	5.83	88.87	6.57	-1.01	0.886449	1.1	0.535749	1.11	0.483678	deformed epidermal autoregulatory factor 1 (Drosophila)	NM_016874
1416708_a_at	85.73	19.23	88.76	17.1	84.6	12.15	1.04	0.814243	-1.01	0.918799	-1.05	0.595317	"DNA segment, Chr 7, Brigham & Women's Genetics  0611 expressed"	NM_027898
1448447_at	365.99	58.16	423.36	68.28	401.1	55.66	1.16	0.420215	1.1	0.661342	-1.06	0.688989	vacuolar protein sorting 28 (yeast)	NM_025842
1428011_a_at	175.13	17.87	182.1	26.11	171.3	14.8	1.04	0.83037	-1.02	0.896131	-1.06	0.64495	Erbb2 interacting protein	BC028256
1448448_a_at	150.08	33	165.98	22.02	153.26	19.06	1.11	0.663962	1.02	0.988717	-1.08	0.372006	choline kinase-like	NM_007692
1416709_a_at	77.5	16.56	91.77	10.68	85.16	6.81	1.18	0.391824	1.1	0.640854	-1.08	0.501061	neugrin	NM_031375
1416710_at	12.4	4.05	5.53	3.17	9.79	3.16	-2.24	0.324409	-1.27	0.677243	1.77	0.464286	RIKEN cDNA 9030603L14 gene	NM_026239
1448449_at	72.64	16.77	80.06	13.34	73.01	8.89	1.1	0.751526	1.01	0.990535	-1.1	0.540342	receptor-interacting serine-threonine kinase 3	NM_019955
1416711_at	1.92	1.24	3.71	1.63	5.24	1.94	1.93	0.410324	2.73	0.210849	1.41	0.660928	T-box brain gene 1	NM_009322
1424185_a_at	697.75	114.54	688.58	100.07	699.4	74.94	-1.01	0.919329	1	0.987302	1.02	0.677277	testis expressed gene 189	BC017619
1416712_at	338.21	39.65	375.88	31.59	334.32	18.57	1.11	0.406837	-1.01	0.896019	-1.12	0.117859	peptidase 4	NM_008820
1460190_at	111.67	20.23	101.83	16.65	99.35	12.18	-1.1	0.677972	-1.12	0.549829	-1.03	0.732951	"adaptor protein complex AP-1, mu 2 subunit"	NM_009678
1448450_at	235.41	35.66	252.24	24.74	251.54	19.28	1.07	0.445537	1.07	0.52841	-1	0.956217	adenylate kinase 2	BC008610
1448451_at	302.99	65.09	280.97	61.86	297.63	48.18	-1.08	0.702939	-1.02	0.851954	1.06	0.604616	adenylate kinase 2	NM_016895
1416713_at	79.32	8.08	80.77	11.5	84.78	7.57	1.02	0.960423	1.07	0.651548	1.05	0.685607	RIKEN cDNA 2700055K07 gene	NM_026481
1416714_at	472.13	151.24	393.24	106.56	405.71	100.48	-1.2	0.524271	-1.16	0.631164	1.03	0.792812	interferon concensus sequence binding protein	BC005450
1448452_at	271.68	80.92	245.38	67.11	262.6	71.66	-1.11	0.726631	-1.03	0.854925	1.07	0.746153	interferon concensus sequence binding protein	BG069095
1416715_at	267.73	24.98	250.67	14.36	237.74	15.27	-1.07	0.615909	-1.13	0.286378	-1.05	0.434758	gap junction membrane channel protein beta 3	NM_008126
1416716_at	57.63	6.72	57.37	4.21	59.94	5.95	-1	0.987134	1.04	0.908463	1.04	0.887821	embryonal Fyn-associated substrate	NM_010112
1430668_a_at	156.98	13.02	151.81	11.71	149.1	6.28	-1.03	0.835578	-1.05	0.630764	-1.02	0.850341	"ankyrin repeat, family A (RFXANK-like), 2"	AK003438
1416717_at	151.23	37.32	120.31	28.81	129.11	31.81	-1.26	0.416038	-1.17	0.577939	1.07	0.371705	testis specific gene 1	NM_009420
1448453_at	30.77	4.83	33.58	4.92	35.48	5.82	1.09	0.772105	1.15	0.596574	1.06	0.897414	"hydroxysteroid dehydrogenase-1, delta<5>-3-beta"	NM_008293
1416718_at	106.17	5.77	92.16	6.06	110.67	6.33	-1.15	0.249488	1.04	0.717675	1.2	0.075735	brevican	NM_007529
1416719_a_at	2037.65	376.21	2130.34	284.21	2192.81	251.3	1.05	0.824251	1.08	0.661524	1.03	0.639395	RIKEN cDNA 2210402A09 gene	NM_025963
1438723_a_at	2610.96	309.49	2675.41	201.19	2867.19	171.43	1.02	0.832267	1.1	0.350089	1.07	0.123732	RIKEN cDNA 2210402A09 gene	BI900577
1456497_x_at	2345.18	213.7	2409.13	185.12	2579.49	185.02	1.03	0.784285	1.1	0.325534	1.07	0.14976	RIKEN cDNA 2210402A09 gene	BI900577
1416720_at	309.13	14.84	333.25	19.83	327.1	19.44	1.08	0.324866	1.06	0.494284	-1.02	0.832032	RIKEN cDNA 1210001E11 gene	BC012039
1416721_s_at	188.18	41.3	181.38	27.22	180.39	24.97	-1.04	0.817875	-1.04	0.768116	-1.01	0.983935	RIKEN cDNA 1210001E11 gene	BC012039
1448454_at	634.92	106.51	655.69	80.72	612.32	53.3	1.03	0.715736	-1.04	0.781681	-1.07	0.280109	RIKEN cDNA 1210001E11 gene	AW539046
1416722_at	154.69	23.7	155.7	22.9	152.53	20.52	1.01	0.990606	-1.01	0.967578	-1.02	0.997838	high mobility group 20A	NM_025812
1416723_at	76	12.12	80.92	11.44	68.13	11.18	1.06	0.774792	-1.12	0.659657	-1.19	0.293752	transcription factor 4	NM_013685
1424089_a_at	49.47	9.85	45.88	10.35	48.54	10.18	-1.08	0.791711	-1.02	0.931904	1.06	0.659129	transcription factor 4	U16321
1416724_x_at	130.21	21.1	117.07	17.85	126.38	22.61	-1.11	0.616706	-1.03	0.909478	1.08	0.721499	transcription factor 4	AI639846
1416725_at	8.29	4.67	16.73	3.58	14.59	3.25	2.02	0.146836	1.76	0.266694	-1.15	0.472474	transcription factor 4	BB663592
1416726_s_at	324.24	130.65	275.25	102.28	288.35	113.28	-1.18	0.456089	-1.12	0.417155	1.05	0.712127	RIKEN cDNA 6720465F12 gene	NM_133777
1416727_a_at	496.67	50.47	565.29	52.27	539.23	60.9	1.14	0.527449	1.09	0.414228	-1.05	0.780986	cytochrome b-5	NM_025797
1416728_at	552.75	115.46	604.28	100.24	622.5	82.35	1.09	0.641134	1.13	0.523408	1.03	0.75197	"casein kinase II, beta subunit"	NM_009975
1448455_at	154.68	8.43	164.79	14.09	173.87	22.21	1.07	0.602841	1.12	0.48404	1.06	0.63661	"ceroid-lipofuscinosis, neuronal 8"	NM_012000
1448456_at	107.09	25.51	116.32	21.39	124.12	24.87	1.09	0.779814	1.16	0.606403	1.07	0.743288	"ceroid-lipofuscinosis, neuronal 8"	AF125307
1416729_at	89.09	6.19	84.07	8.32	72.37	8.57	-1.06	0.659962	-1.23	0.076743	-1.16	0.329193	plasminogen	NM_008877
1416730_at	122.7	13.68	123.31	13.85	133.08	17.57	1.01	0.850298	1.08	0.459458	1.08	0.596086	RNA cyclase homolog	BC004574
1448457_at	120.89	13.32	124.9	10.18	120.72	11.71	1.03	0.854056	-1	0.999488	-1.03	0.787367	"keratin complex 2, basic, gene 6g"	NM_019956
1416731_at	441.51	80.4	451.65	61.22	402.46	41.12	1.02	0.785325	-1.1	0.534091	-1.12	0.262364	topoisomerase (DNA) II beta	NM_009409
1448458_at	28.13	11.05	28.99	11.18	24.16	10.38	1.03	0.95695	-1.16	0.44881	-1.2	0.307795	topoisomerase (DNA) II beta	BB166592
1416732_at	120.77	33.23	112.23	32	118.59	31.81	-1.08	0.755653	-1.02	0.928052	1.06	0.501618	topoisomerase (DNA) II beta	BB732892
1416733_at	121.32	7.17	118.79	11.05	117.84	9.82	-1.02	0.78111	-1.03	0.690471	-1.01	0.940705	"muskelin 1, intracellular mediator containing kelch motifs"	BC013703
1416734_at	37.72	5.9	31.7	5.37	28.96	3.41	-1.19	0.521979	-1.3	0.207888	-1.09	0.684866	"muskelin 1, intracellular mediator containing kelch motifs"	NM_013791
1416735_at	976.04	43.44	1011.06	107.37	969.78	102.72	1.04	0.858115	-1.01	0.806576	-1.04	0.417731	N-acylsphingosine amidohydrolase 1	NM_019734
1416736_at	219.6	24.62	198.49	21.56	211.95	24.67	-1.11	0.453479	-1.04	0.672247	1.07	0.690717	MLN51 protein	NM_138660
1416737_at	98.3	13.35	85.9	8.96	98.91	17.08	-1.14	0.526435	1.01	0.973613	1.15	0.480533	"glycogen synthase 3, brain"	NM_008195
1416738_at	121.34	23.42	116.27	9.22	123.91	21.86	-1.04	0.750517	1.02	0.933322	1.07	0.656254	BRCA1 associated protein	AF321921
1416739_a_at	131.84	9.27	123.58	8.07	123.06	11.29	-1.07	0.605845	-1.07	0.588081	-1	0.972527	BRCA1 associated protein	NM_028227
1416740_at	16.99	5.28	11.31	4.12	11.9	4.69	-1.5	0.506477	-1.43	0.547572	1.05	0.916005	"procollagen, type V, alpha 1"	NM_015734
1416741_at	66.76	8.05	74.54	6.99	85.97	8.05	1.12	0.593011	1.29	0.226839	1.15	0.364629	"procollagen, type V, alpha 1"	AW744319
1416742_at	259.96	31.85	290.58	28.86	267.5	17.13	1.12	0.302745	1.03	0.765644	-1.09	0.297688	craniofacial development protein 1	NM_011801
1416743_at	182.07	18.19	184.6	23.12	194.12	25.52	1.01	0.938696	1.07	0.764971	1.05	0.574936	expressed sequence AA420407	NM_133806
1416744_at	15.78	2.25	13.16	2.96	17.16	3.7	-1.2	0.478033	1.09	0.780922	1.3	0.346103	expressed sequence AA420407	AI467637
1416745_x_at	40.35	4.49	41.87	3.33	37.71	3.84	1.04	0.757769	-1.07	0.671443	-1.11	0.398541	expressed sequence AA420407	AI467637
1416746_at	253.88	44.75	272.83	35.22	236.63	30.64	1.07	0.563338	-1.07	0.444634	-1.15	0.163074	"H2A histone family, member X"	NM_010436
1416747_at	279.68	46.98	253.42	22.72	349.74	44.02	-1.1	0.625564	1.25	0.167023	1.38	0.08851	expressed sequence AW556797	NM_134100
1416748_a_at	73.6	18.56	75.84	12.9	82.8	12.55	1.03	0.82812	1.13	0.32019	1.09	0.580148	meiotic recombination 11 homolog A (S. cerevisiae)	NM_018736
1416749_at	93.42	12.15	80.96	12.36	83.42	4.47	-1.15	0.512709	-1.12	0.503416	1.03	0.890354	"protease, serine, 11 (Igf binding)"	NM_019564
1416750_at	251.86	41.84	239.34	40.69	250.9	33.68	-1.05	0.714849	-1	0.953762	1.05	0.603429	"opioid receptor, sigma 1"	NM_011014
1416751_a_at	121.92	8.65	124.67	11.64	126.57	10.62	1.02	0.833857	1.04	0.770433	1.02	0.847838	DEAD/H (Asp-Glu-Ala-Asp/His) box polypeptide 20	NM_017397
1416752_at	62.3	10.3	59.72	9.67	68.11	17.82	-1.04	0.694165	1.09	0.702484	1.14	0.430629	LIM domain binding 3	NM_011918
1416753_at	192.5	26.5	195.29	16.57	186.84	11.65	1.01	0.930032	-1.03	0.860466	-1.05	0.679337	"protein kinase, cAMP dependent regulatory, type I beta"	BC011424
1416754_at	96.8	36.98	126.76	28.85	129.67	18.97	1.31	0.481232	1.34	0.44452	1.02	0.886504	"protein kinase, cAMP dependent regulatory, type I beta"	NM_008923
1416755_at	133.8	34.92	152.99	23.18	144.01	17.86	1.14	0.643148	1.08	0.8123	-1.06	0.600829	"DnaJ (Hsp40) homolog, subfamily B, member 1"	NM_018808
1416756_at	161.05	25.2	162.7	28.31	181.9	20.92	1.01	0.990532	1.13	0.403422	1.12	0.300466	"DnaJ (Hsp40) homolog, subfamily B, member 1"	AK002290
1416757_at	53.98	9.74	47.85	8.43	47.39	7.16	-1.13	0.554685	-1.14	0.330331	-1.01	0.899401	RIKEN cDNA 2310031L18 gene	BC027435
1416758_at	264.44	14.84	270.86	16.59	262.51	15.17	1.02	0.87539	-1.01	0.864791	-1.03	0.708353	RIKEN cDNA 2310069I04 gene	NM_133715
1416759_at	93.47	16.36	110.71	18.42	119.67	22.09	1.18	0.543921	1.28	0.223716	1.08	0.646856	CasL interacting molecule MICAL	NM_138315
1416760_at	72.71	8.68	66.55	8.53	64.5	7.73	-1.09	0.641573	-1.13	0.555435	-1.03	0.875932	RIKEN cDNA 5730405L21 gene	NM_134045
1416761_at	21.08	8.52	20.12	2.69	14.61	3.28	-1.05	0.90879	-1.44	0.588801	-1.38	0.247235	hydroxysteroid 11-beta dehydrogenase 2	BC014753
1416762_at	624.85	132.7	707.94	127.26	616.4	60.74	1.13	0.594131	-1.01	0.94217	-1.15	0.32277	S100 calcium binding protein A10 (calpactin)	NM_009112
1416763_at	159.88	30.53	196.95	22.79	179.41	15.99	1.23	0.267183	1.12	0.467698	-1.1	0.517337	expressed sequence AA959893	NM_133837
1416764_at	367.28	41.53	412.69	38.7	403.38	28.88	1.12	0.365303	1.1	0.441283	-1.02	0.701886	RIKEN cDNA 2010003O14 gene	NM_025562
1426195_a_at	1174.15	166.32	1156.96	231.17	1115.73	233.26	-1.01	0.960971	-1.05	0.86661	-1.04	0.365549	cystatin C	AF483486
1416765_s_at	205.11	9.47	223.68	20.67	210.77	14.42	1.09	0.480683	1.03	0.700905	-1.06	0.500873	RIKEN cDNA 2010110I09 gene	NM_025571
1416766_at	295.62	32.1	295.7	30.69	302.42	22.77	1	0.999913	1.02	0.893006	1.02	0.732939	RIKEN cDNA 2810484M10 gene	NM_133684
1416767_a_at	126.01	11.79	148.95	23.57	127.79	14.73	1.18	0.49059	1.01	0.912959	-1.17	0.307799	RIKEN cDNA 1110003E01 gene	NM_133697
1416768_at	243.33	42.96	257.53	33.97	232.84	29.72	1.06	0.786351	-1.05	0.820803	-1.11	0.33849	RIKEN cDNA 1110003E01 gene	NM_133697
1416769_s_at	687.22	83.16	764.11	85.53	800.99	69.08	1.11	0.41504	1.17	0.272343	1.05	0.584127	"ATPase, H+ transporting, V0 subunit B"	NM_033617
1416770_at	156.72	14.78	151.46	22.24	160.26	15.76	-1.03	0.683251	1.02	0.741037	1.06	0.633771	serine/threonine kinase 25 (yeast)	NM_021537
1416771_at	331.59	37.22	369.94	41.23	368.14	32.77	1.12	0.328154	1.11	0.265215	-1	0.937243	Bet3 homolog (S. cerevisiae)	BC003736
1416772_at	114.65	28.84	120.92	16.49	128.3	20.63	1.05	0.844274	1.12	0.572141	1.06	0.523186	carnitine palmitoyltransferase 2	NM_009949
1416773_at	115.32	16.47	97.15	13.55	94.61	18.1	-1.19	0.397731	-1.22	0.520482	-1.03	0.86343	wee 1 homolog (S. pombe)	BC006852
1416774_at	534.34	74.43	505.72	62.43	566.03	80.09	-1.06	0.360173	1.06	0.59769	1.12	0.375062	wee 1 homolog (S. pombe)	NM_009516
1416775_at	19.22	13.46	17.19	8.11	18.39	3.66	-1.12	0.845049	-1.04	0.868123	1.07	0.910261	RIKEN cDNA 2310004L02 gene	NM_025504
1416776_at	27.42	3.24	31.4	4.69	28.97	3.37	1.15	0.583326	1.06	0.851689	-1.08	0.573309	"crystallin, mu"	NM_016669
1416777_at	47.82	8.97	47.18	8.5	46.69	7.13	-1.01	0.975705	-1.02	0.957763	-1.01	0.891196	CEA-related cell adhesion molecule 12	NM_026087
1416778_at	53.39	8.83	51.66	5.73	54.35	8.05	-1.03	0.875192	1.02	0.948379	1.05	0.767497	serum deprivation response	NM_138741
1416779_at	15.92	2.2	13.04	2.66	13.4	2.9	-1.22	0.397803	-1.19	0.477423	1.03	0.94247	serum deprivation response	BE197945
1416780_at	138.41	10.73	150.26	7.89	144.12	10.93	1.09	0.452799	1.04	0.72811	-1.04	0.655975	"phosphofructokinase, muscle"	NM_021514
1416781_at	121.95	12	116.06	11.15	121.87	13.5	-1.05	0.718266	-1	0.975306	1.05	0.789145	"DNA segment, Chr X, Immunex 39, expressed"	NM_138602
1416782_s_at	51.23	19.33	58.21	6.12	52.93	5.58	1.14	0.800072	1.03	0.964548	-1.1	0.557231	"DNA segment, Chr X, Immunex 39, expressed"	NM_138602
1416783_at	1.51	2.69	2.71	1.54	1.47	2.7	1.8	0.682975	-1.03	0.937345	-1.84	0.653766	tachykinin 1	NM_009311
1416784_at	27.84	6.06	30.71	5.64	41.04	7.78	1.1	0.699871	1.47	0.224578	1.34	0.395798	phosphoglycerate kinase 2	NM_031190
1448459_at	407.02	55.13	439.66	24.28	444.96	29.71	1.08	0.687364	1.09	0.450574	1.01	0.890173	Kv channel-interacting protein 1	NM_027398
1416785_at	75.27	8.92	73.07	8.79	76.72	8.42	-1.03	0.968043	1.02	0.887431	1.05	0.767394	Kv channel-interacting protein 1	AB075041
1448460_at	61.51	10.93	66.47	7.51	63.02	8.13	1.08	0.587077	1.02	0.907175	-1.05	0.610313	"activin A receptor, type 1"	NM_007394
1416786_at	104.37	8.22	97.92	8.17	114.66	7.32	-1.07	0.683065	1.1	0.482058	1.17	0.231983	"activin A receptor, type 1"	AF332087
1416787_at	174.15	20.33	172.56	21.39	161.68	16.19	-1.01	0.962322	-1.08	0.517009	-1.07	0.566887	"activin A receptor, type 1"	NM_007394
1416788_a_at	540.95	67.66	632.36	80.28	589.27	55.59	1.17	0.440244	1.09	0.553944	-1.07	0.56864	"isocitrate dehydrogenase 3 (NAD+), gamma"	NM_008323
1416789_at	542.35	105.99	578.6	86.61	570.35	75.2	1.07	0.741516	1.05	0.827444	-1.01	0.86988	"isocitrate dehydrogenase 3 (NAD+), gamma"	NM_008323
1448461_a_at	275.88	35.64	333.45	42.21	288.13	32.38	1.21	0.127053	1.04	0.620065	-1.16	0.204528	RIKEN cDNA 1500006O09 gene	NM_025435
1416790_a_at	581.7	49.84	559.88	39.21	541.86	27.26	-1.04	0.761401	-1.07	0.355551	-1.03	0.685662	thymine DNA glycosylase	NM_011561
1448462_at	203.38	38.18	194.73	42.66	205.47	29.73	-1.04	0.721693	1.01	0.922128	1.06	0.619383	thymine DNA glycosylase	NM_011561
1416791_a_at	198.06	18.41	206.11	24.2	169.48	12.1	1.04	0.575096	-1.17	0.094836	-1.22	0.095149	nuclear RNA export factor 1 homolog (S. cerevisiae)	BC005594
1448463_at	403.92	39.93	472.14	38.77	436.31	18.46	1.17	0.14182	1.08	0.41625	-1.08	0.262931	RIKEN cDNA 4933434E20 gene	NM_025762
1416792_at	376.49	82.45	374.64	72.85	429.4	54.94	-1	0.97584	1.14	0.315557	1.15	0.24493	"protein phosphatase 1G (formerly 2C), magnesium-dependent, gamma isoform"	NM_008014
1416793_at	136.4	17.01	131.87	11.8	127.81	11.05	-1.03	0.785716	-1.07	0.623141	-1.03	0.663637	ADP-ribosylation-like factor 6 interacting protein 2	BC006934
1416794_at	63.96	16.42	58.78	14.49	69.2	12.46	-1.09	0.757879	1.08	0.723466	1.18	0.380377	ADP-ribosylation-like factor 6 interacting protein 2	NM_019717
1448464_at	293.83	89.32	290.96	61.17	306.49	66.37	-1.01	0.93958	1.04	0.897528	1.05	0.769296	prenylated SNARE protein	BC006760
1460191_at	199.39	27.99	185.23	30.85	192.55	36.48	-1.08	0.692536	-1.04	0.865763	1.04	0.887284	prenylated SNARE protein	NM_019661
1416795_at	125.42	20.92	150.01	32.21	142.87	25.89	1.2	0.518132	1.14	0.56848	-1.05	0.686415	"crystallin, lamda 1"	NM_030004
1416796_at	117.08	8.14	109.87	9.28	111.92	6	-1.07	0.582661	-1.05	0.615791	1.02	0.97107	non-catalytic region of tyrosine kinase adaptor protein 2	BC011071
1416797_at	55.79	4.66	40.45	5.62	46.64	6.7	-1.38	0.143099	-1.2	0.398426	1.15	0.535378	non-catalytic region of tyrosine kinase adaptor protein 2	NM_010879
1448465_at	167.42	23.28	143.28	23.73	148	17.6	-1.17	0.34733	-1.13	0.481556	1.03	0.759829	4-nitrophenylphosphatase domain and non-neuronal SNAP25-like protein homolog 1 (C. elegans)	BC010837
1416798_a_at	65.46	11.58	75.7	17.24	68.73	14.77	1.16	0.453307	1.05	0.709096	-1.1	0.555548	"expressed in non-metastatic cells 4, protein (NM23-M4)(nucleoside diphosphate kinase)"	NM_019731
1416799_at	97.43	17.33	105.67	17.04	90.35	8.95	1.08	0.623346	-1.08	0.728232	-1.17	0.301114	"transient receptor potential cation channel, subfamily M, member 7"	NM_021450
1416800_at	150.03	17.99	135.78	13.49	149.89	19.78	-1.1	0.428047	-1	0.960333	1.1	0.337925	"transient receptor potential cation channel, subfamily M, member 7"	AF376052
1416801_at	41.69	5.36	37.9	7.26	42.81	7.32	-1.1	0.71798	1.03	0.863527	1.13	0.518131	"transient receptor potential cation channel, subfamily M, member 7"	AV320241
1454109_a_at	215.44	17.23	205.53	15.84	216.77	17.83	-1.05	0.648436	1.01	0.911925	1.05	0.44225	phosphatidylserine receptor	AK017622
1420056_s_at	107.24	9.85	109.18	8.9	105.44	11.15	1.02	0.870325	-1.02	0.883998	-1.04	0.784992	phosphatidylserine receptor	C78652
1416802_a_at	266.19	29	247.28	28.2	264.29	33.09	-1.08	0.374859	-1.01	0.977262	1.07	0.623006	RIKEN cDNA 2610036L13 gene	NM_026410
1448466_at	90.32	11.03	97.68	15.67	99.34	13.27	1.08	0.523889	1.1	0.448949	1.02	0.924305	RIKEN cDNA 2610036L13 gene	NM_026410
1416803_at	25.74	3.33	22.3	3.1	26.01	2.7	-1.15	0.539234	1.01	0.961983	1.17	0.386251	FK506 binding protein 7	NM_010222
1448467_a_at	408.31	44.46	382.91	33.13	387.88	35.42	-1.07	0.556361	-1.05	0.572122	1.01	0.844987	tangerin	NM_053252
1416804_at	85.02	19.46	80.65	21.05	73.79	15.48	-1.05	0.825679	-1.15	0.518661	-1.09	0.616593	gb:BB099233 /DB_XREF=gi:8744267 /DB_XREF=BB099233 /CLONE=9430067M24 /FEA=FLmRNA /CNT=113 /TID=Mm.23607.1 /TIER=ConsEnd /STK=3 /UG=Mm.23607 /LL=114601 /UG_GENE=LOC114601 /UG_TITLE=tangerin /FL=gb:AF305087.1 gb:NM_053252.1	BB099233
1416805_at	62.33	7.85	69.85	11.89	60.27	9.78	1.12	0.666177	-1.03	0.900001	-1.16	0.239989	RIKEN cDNA 1110032E23 gene	NM_133187
1448468_a_at	104.36	18.43	95.96	13.67	101.67	8.78	-1.09	0.778659	-1.03	0.905994	1.06	0.62984	"potassium voltage-gated channel, shaker-related subfamily, beta member 1"	BC014701
1454043_a_at	50.62	8.55	52.24	4.51	49.44	4.97	1.03	0.875226	-1.02	0.78932	-1.06	0.509515	"potassium voltage-gated channel, shaker-related subfamily, beta member 1"	AK015412
1416806_at	62.68	6.76	64.43	8.76	61.84	10.33	1.03	0.712856	-1.01	0.888896	-1.04	0.807941	ferredoxin reductase	NM_007997
1416807_at	1231.78	200.27	1292.13	178.58	1256.63	116.5	1.05	0.752742	1.02	0.889409	-1.03	0.774117	ribosomal protein L44	NM_019865
1416808_at	23.97	7.45	29.25	16.49	26.48	10.45	1.22	0.635606	1.1	0.607819	-1.1	0.694756	nidogen 1	NM_010917
1448469_at	57.38	10.9	58.33	8.07	59.95	7.24	1.02	0.941416	1.04	0.989033	1.03	0.91743	nidogen 1	X14480
1448470_at	76.94	8.43	74.67	6.93	70.54	8.31	-1.03	0.741249	-1.09	0.603952	-1.06	0.746148	fructose bisphosphatase 1	NM_019395
1416809_at	83.08	11.98	83.97	11.31	81.15	11.02	1.01	0.930713	-1.02	0.880786	-1.03	0.77416	"cytochrome P450, steroid inducible 3a11"	BC010528
1416810_at	122.5	23.04	146.59	23.76	133.33	20.02	1.2	0.382027	1.09	0.600774	-1.1	0.331769	male enhanced antigen 1	BC013344
1448471_a_at	77.94	10.23	70.91	17.02	68.67	15.56	-1.1	0.642089	-1.14	0.528692	-1.03	0.68793	cytotoxic T lymphocyte-associated protein 2 alpha	NM_007796
1416811_s_at	76.21	28.17	77.23	44.01	74.53	39.57	1.01	0.965046	-1.02	0.959602	-1.04	0.929554	cytotoxic T lymphocyte-associated protein 2 beta	NM_007796
1448472_at	204.16	39.43	222.76	35.73	242.31	34.52	1.09	0.504893	1.19	0.19243	1.09	0.484169	valyl-tRNA synthetase 2	AF087680
1416812_at	98.79	31.09	93.48	19.82	79.32	14.18	-1.06	0.822663	-1.25	0.369586	-1.18	0.245097	cytotoxic granule-associated RNA binding protein 1	U00689
1416813_at	73.63	15.86	64.24	9.45	56.23	7.31	-1.15	0.397327	-1.31	0.227339	-1.14	0.408012	cytotoxic granule-associated RNA binding protein 1	BM237763
1416814_at	34.88	10.95	33.03	8.47	29.11	5.63	-1.06	0.843381	-1.2	0.609971	-1.13	0.547084	cytotoxic granule-associated RNA binding protein 1	BG518542
1416815_s_at	494.1	75.54	524.93	74.59	491.9	45.03	1.06	0.706974	-1	0.852918	-1.07	0.586216	budding uninhibited by benzimidazoles 3 homolog (S. cerevisiae)	NM_009774
1448473_at	100.9	9.48	97.15	9.66	91.94	8.89	-1.04	0.708914	-1.1	0.338712	-1.06	0.677559	budding uninhibited by benzimidazoles 3 homolog (S. cerevisiae)	BE986800
1431012_a_at	321.01	26.24	391.96	40.93	369.75	39.24	1.22	0.138885	1.15	0.231317	-1.06	0.513907	"peroxisomal delta3, delta2-enoyl-Coenzyme A isomerase"	AK009478
1448474_at	233.11	15.42	220.16	17.26	216	13.02	-1.06	0.354411	-1.08	0.239929	-1.02	0.79797	NIMA (never in mitosis gene a)-related expressed kinase 7	NM_021605
1416816_at	278.61	26.24	303.67	34.07	287.63	24.16	1.09	0.530238	1.03	0.825995	-1.06	0.559998	"Mus musculus 16 days neonate thymus cDNA, RIKEN full-length enriched library, clone:A130067H22 product:unknown EST, full insert sequence."	BQ175300
1416817_at	104.22	14.78	108.71	14.27	108.01	18.23	1.04	0.925565	1.04	0.933888	-1.01	0.903285	"Mus musculus 16 days neonate thymus cDNA, RIKEN full-length enriched library, clone:A130067H22 product:unknown EST, full insert sequence."	BB631269
1431375_s_at	151.4	21.1	137.88	8.37	143.82	10.56	-1.1	0.547487	-1.05	0.771938	1.04	0.634637	"parvin, alpha"	BI690209
1416818_at	48.86	4.91	59.12	6.44	52.34	7.58	1.21	0.314316	1.07	0.644757	-1.13	0.462034	"parvin, alpha"	NM_020606
1448475_at	200.76	22.13	169.25	20.75	181.54	16.63	-1.19	0.056511	-1.11	0.515743	1.07	0.565839	RIKEN cDNA 2810002E22 gene	NM_133859
1416819_at	432.78	70.06	451.62	67.69	435.67	46.4	1.04	0.73016	1.01	0.999921	-1.04	0.715432	cell division cycle 37 homolog (S. cerevisiae)	NM_016742
1416820_at	87.85	9.14	81.86	5.8	93.18	8.53	-1.07	0.65739	1.06	0.760264	1.14	0.287451	cell division cycle 37 homolog (S. cerevisiae)	AK013255
1416821_at	55.98	5.84	57.56	5.17	51.59	5.09	1.03	0.885695	-1.09	0.367975	-1.12	0.410482	expressed sequence 2 embryonic lethal	NM_022408
1416822_at	303.28	54.11	254.2	27.9	235.13	31.77	-1.19	0.367906	-1.29	0.145143	-1.08	0.441724	expressed sequence 2 embryonic lethal	BC013711
1460192_at	143.41	28.27	121.84	18.29	122.31	15.54	-1.18	0.451346	-1.17	0.474397	1	0.945088	oxysterol binding protein-like 1A	NM_020573
1416823_a_at	47.89	4.89	48.47	10.91	57.57	7.78	1.01	0.990048	1.2	0.391626	1.19	0.370169	oxysterol binding protein-like 1A	AU067756
1448476_at	159.48	38.83	160.29	24.58	170.65	21.85	1.01	0.920956	1.07	0.74466	1.06	0.516301	nucleosome assembly protein 1-like 4	NM_008672
1431415_a_at	131	27.85	150.25	25.57	146.08	21.54	1.15	0.587518	1.12	0.600615	-1.03	0.825746	TATA box binding protein-like 1	AK005604
1416824_at	186.85	16	227.87	10.77	197.94	15.12	1.22	0.083806	1.06	0.281929	-1.15	0.146223	RIKEN cDNA B230118H07 gene	NM_026592
1416825_at	41.34	15.7	45.26	6.84	40.72	4.14	1.09	0.730727	-1.02	0.997672	-1.11	0.547895	"syntrophin, acidic 1"	NM_009228
1448477_at	164.01	17.44	179.99	17.29	174.02	9.77	1.1	0.627785	1.06	0.633196	-1.03	0.679714	chondroitin 4-sulfotransferase 2	NM_021528
1431980_a_at	47.4	3.52	50.38	3.75	43.5	3.21	1.06	0.643772	-1.09	0.481884	-1.16	0.242766	methyltransferase Cyt19	AK009814
1416826_a_at	109.38	7	113.16	7.61	100.74	5.94	1.03	0.749809	-1.09	0.451058	-1.12	0.19641	Trf (TATA binding protein-related factor)-proximal protein homolog (Drosophila)	NM_020048
1448478_at	120.25	13.47	111.12	8.26	110.51	8.21	-1.08	0.558531	-1.09	0.559141	-1.01	0.967533	Trf (TATA binding protein-related factor)-proximal protein homolog (Drosophila)	NM_020048
1416827_at	666.98	77.25	690.99	107.84	683.17	93.26	1.04	0.846946	1.02	0.895142	-1.01	0.817342	"thromboxane A synthase 1, platelet"	NM_011539
1416828_at	7.55	2.15	7.94	1.79	6.79	2.52	1.05	0.860754	-1.11	0.864103	-1.17	0.725919	"synaptosomal-associated protein, 25 kDa"	BC018249
1416829_at	1371.38	236.64	1369.88	210.36	1495.1	139.11	-1	0.996404	1.09	0.572805	1.09	0.412346	"ATP synthase, H+ transporting mitochondrial F1 complex, beta subunit"	NM_016774
1416830_at	560.67	85.2	650.59	90.32	611	75.55	1.16	0.373849	1.09	0.680435	-1.06	0.531339	RIKEN cDNA 0610031J06 gene	NM_020003
1448479_at	516.41	50.8	513.23	65.06	488.36	38.2	-1.01	0.917176	-1.06	0.553423	-1.05	0.725866	"proteasome (prosome, macropain) 26S subunit, non-ATPase, 3"	NM_009439
1448480_at	208.9	32.29	219.56	35.36	216.44	21	1.05	0.770273	1.04	0.794011	-1.01	0.922394	RIKEN cDNA 1110017C15 gene	BC003972
1416831_at	237.16	38.54	254.37	34.68	283.53	34.24	1.07	0.728575	1.2	0.450876	1.11	0.321746	neuraminidase 1	U93702
1448481_at	22.07	6.96	32.31	4.47	32.15	5.19	1.46	0.221744	1.46	0.143816	-1.01	0.933757	expressed sequence AA407268	AI649303
1416832_at	43.52	10.97	51.4	7.36	42.11	11.01	1.18	0.553587	-1.03	0.896292	-1.22	0.323122	RIKEN cDNA 4933419D20 gene	BC006731
1448482_at	42.78	7.19	34.35	8.07	34.47	4.01	-1.25	0.57224	-1.24	0.388966	1	0.995393	RIKEN cDNA 4933419D20 gene	NM_026228
1416833_at	133.69	14.39	127.66	9.52	127.74	12.81	-1.05	0.736646	-1.05	0.743194	1	0.944422	kidney expressed gene 1	NM_029550
1448483_a_at	302.21	50.49	359.63	64.33	350.25	38.37	1.19	0.274935	1.16	0.24581	-1.03	0.737414	RIKEN cDNA 1810011O01 gene	NM_026612
1416834_x_at	192.01	27.18	263.96	43.73	223.79	14.69	1.37	0.143338	1.17	0.254121	-1.18	0.23911	RIKEN cDNA 1810011O01 gene	NM_026612
1448484_at	302.21	30.23	316.99	37.78	285.32	21.8	1.05	0.745183	-1.06	0.471069	-1.11	0.469522	S-adenosylmethionine decarboxylase 1	NM_009665
1416835_s_at	188.41	52.16	180.5	54.04	192.37	49.43	-1.04	0.834907	1.02	0.858606	1.07	0.520383	S-adenosylmethionine decarboxylase 1	BM114293
1416836_at	356.75	42.89	389.29	49.19	404.03	54.09	1.09	0.560362	1.13	0.432502	1.04	0.570478	low-density lipoprotein receptor-related protein 10	BC011058
1448485_at	151.89	24.8	120.71	11.26	131.91	5.07	-1.26	0.248962	-1.15	0.47587	1.09	0.342983	gamma-glutamyl transpeptidase	NM_008116
1416837_at	240.68	49.51	317.93	60.04	293.82	33.6	1.32	0.181558	1.22	0.19856	-1.08	0.577559	Bcl2-associated X protein	BC018228
1416838_at	141.15	19.14	170.32	12.32	172.54	9.26	1.21	0.292196	1.22	0.207409	1.01	0.860045	methylmalonyl-Coenzyme A mutase	BC019175
1448486_at	204.93	19.48	230.72	16.28	221.42	12.93	1.13	0.244285	1.08	0.473874	-1.04	0.600875	methylmalonyl-Coenzyme A mutase	NM_008650
1416839_at	11.07	2.46	11.77	2.41	11.55	2.05	1.06	0.949503	1.04	0.928668	-1.02	0.996663	methylmalonyl-Coenzyme A mutase	BB768304
1416840_at	416.2	82.15	413.09	57.28	433.59	62.48	-1.01	0.954376	1.04	0.776524	1.05	0.401287	RIKEN cDNA 3110038L01 gene	NM_026524
1448487_at	59.73	7.2	59.46	12.98	51.67	6.05	-1	0.935075	-1.16	0.324084	-1.15	0.475124	leucine rich repeat (in FLII) interacting protein 1	NM_008515
1416841_at	140.18	16.74	147.11	13.96	136.92	9.41	1.05	0.701349	-1.02	0.889122	-1.07	0.58679	RIKEN cDNA 1110059E24 gene	NM_025423
1416842_at	78.42	10.05	75.22	9.65	71.69	7.09	-1.04	0.771239	-1.09	0.393553	-1.05	0.591607	"glutathione S-transferase, mu 5"	NM_010360
1448488_at	58.51	12.4	51.48	10.57	58.55	9.14	-1.14	0.639673	1	0.874153	1.14	0.420522	mitochondrial ribosomal protein S5	BC021947
1416843_at	89.36	7.74	84.48	5.25	73.36	4.63	-1.06	0.661207	-1.22	0.178977	-1.15	0.185422	"phosphodiesterase 6D, cGMP-specific, rod, delta"	NM_008801
1416844_at	179.1	15.79	190.91	15.89	188.93	11.71	1.07	0.626443	1.05	0.622973	-1.01	0.867975	heterogeneous nuclear ribonucleoprotein methyltransferase-like 1 (S. cerevisiae)	NM_133182
1416845_at	218.48	18.88	200.26	11.89	198.58	12.48	-1.09	0.463434	-1.1	0.491716	-1.01	0.857243	expressed sequence R74613	NM_133804
1448489_at	21.97	8.62	15.37	10.35	20.74	7.19	-1.43	0.507685	-1.06	0.803984	1.35	0.636002	expressed sequence AI507170	NM_133880
1448490_at	121.59	5.89	118.96	5.9	129.86	10.35	-1.02	0.547186	1.07	0.460891	1.09	0.333145	RIKEN cDNA 0610012P18 gene	NM_133770
1416846_a_at	6.92	1.94	11.64	2.38	8.08	2.83	1.68	0.230529	1.17	0.712755	-1.44	0.38642	semaF cytoplasmic domain associated protein 3	NM_018884
1416847_s_at	15.01	2.94	17.62	3.21	8.14	3.2	1.17	0.52539	-1.84	0.155178	-2.16	0.117116	2'-5' oligoadenylate synthetase 1D	NM_133893
1416848_at	597.79	93.12	681.84	90.06	657.45	63.84	1.14	0.433167	1.1	0.534724	-1.04	0.736249	ubiquitin-like 5	NM_025401
1416849_at	70.76	14.76	98.15	24.2	103.22	15.77	1.39	0.241692	1.46	0.025345	1.05	0.695683	"DNA segment, Chr 10, ERATO Doi 214, expressed"	NM_134007
1416850_s_at	293.82	29.23	370.03	46.22	374.17	43.09	1.26	0.089048	1.27	0.067245	1.01	0.879039	"DNA segment, Chr 10, ERATO Doi 214, expressed"	NM_134007
1448491_at	274.79	61.73	358.19	69.7	324.39	58.7	1.3	0.348575	1.18	0.534859	-1.1	0.507417	"enoyl coenzyme A hydratase 1, peroxisomal"	NM_016772
1460193_at	320.61	75.12	351.2	54.91	354.84	47.94	1.1	0.561201	1.11	0.398662	1.01	0.877879	RIKEN cDNA 3110002K08 gene	NM_133726
1416851_at	224.54	51.57	239.91	52.72	255.85	55.88	1.07	0.711766	1.14	0.338139	1.07	0.605514	RIKEN cDNA 3110002K08 gene	BI247443
1416852_a_at	77.82	8.29	82.74	6.66	80.5	3.89	1.06	0.516424	1.03	0.767274	-1.03	0.771723	neurochondrin	BC017126
1416853_at	102.5	14.5	87.91	6.98	105.91	13.51	-1.17	0.325136	1.03	0.643882	1.2	0.260552	neurochondrin	BC017126
1448492_a_at	373.67	57.75	409.36	43.78	381.72	48.4	1.1	0.408139	1.02	0.847819	-1.07	0.338507	"proteasome (prosome, macropain) 26S subunit, non-ATPase, 12"	BC004694
1416854_at	250.05	42.87	219.57	24.28	215.61	23.59	-1.14	0.441861	-1.16	0.460387	-1.02	0.884775	"solute carrier family 34 (sodium phosphate), member 2"	NM_011402
1448493_at	174.9	28.33	173.02	37.39	166.75	24.82	-1.01	0.955041	-1.05	0.731186	-1.04	0.837885	RIKEN cDNA 2310050K10 gene	NM_026420
1416855_at	252.69	23.08	295.78	21.76	262.23	18.58	1.17	0.358155	1.04	0.839476	-1.13	0.382949	growth arrest specific 1	NM_008086
1448494_at	32.5	3.54	31.93	4.46	25.71	2.64	-1.02	0.943528	-1.26	0.231529	-1.24	0.3645	growth arrest specific 1	BB550400
1416856_at	250.12	28.83	246.96	26.81	255.41	19.98	-1.01	0.845651	1.02	0.845467	1.03	0.550595	RIKEN cDNA 3230401D17 gene	BC005579
1416857_at	261.97	10.63	262.58	16.69	250.47	22.25	1	0.999684	-1.05	0.635874	-1.05	0.514615	stromal cell derived factor 2	NM_009143
1448495_at	203.73	30.05	233.16	21.62	210.94	21.07	1.14	0.186564	1.04	0.78945	-1.11	0.235667	tissue specific transplantation antigen P35B	NM_031201
1416858_a_at	236.62	53.07	249.82	43.87	234.07	51.51	1.06	0.752908	-1.01	0.922576	-1.07	0.697338	FK506 binding protein 3	NM_013902
1416859_at	96.67	37.53	102.67	36.74	103.14	29.95	1.06	0.724823	1.07	0.703536	1	0.964978	FK506 binding protein 3	NM_013902
1416860_s_at	141.89	17.8	147.82	21.08	129.21	10.96	1.04	0.735127	-1.1	0.288113	-1.14	0.341595	"inhibitor of growth family, member 1"	AF177757
1448496_a_at	116.21	22.4	125.2	17.69	129.95	16.52	1.08	0.61403	1.12	0.379394	1.04	0.770536	"inhibitor of growth family, member 1"	BC016573
1416861_at	59.89	21.77	76.29	13.63	74.12	13.28	1.27	0.50318	1.24	0.486782	-1.03	0.869492	signal transducing adaptor molecule (SH3 domain and ITAM motif) 1	NM_011484
1416862_at	106.36	10.46	96.46	9.72	92.54	10.92	-1.1	0.370577	-1.15	0.341124	-1.04	0.722016	signal transducing adaptor molecule (SH3 domain and ITAM motif) 1	BB770936
1416863_at	19.43	6	20.06	3.68	19.62	3.42	1.03	0.816404	1.01	0.980604	-1.02	0.925448	RIKEN cDNA 0910001L24 gene	NM_022419
1416864_at	68.46	8.04	62.47	11.64	56.55	6.68	-1.1	0.609117	-1.21	0.313597	-1.1	0.689193	surfeit gene 6	NM_009298
1416865_at	150.78	16.85	142.05	15.43	148.6	7.14	-1.06	0.717944	-1.01	0.904922	1.05	0.621975	faciogenital dysplasia homolog (human)	BC011462
1448497_at	56.49	9.47	63.06	13.63	61.5	7.12	1.12	0.646029	1.09	0.606668	-1.03	0.777022	"excision repair cross-complementing rodent repair deficiency, complementation group 3"	NM_133658
1448498_at	292.8	62.11	287.1	53.6	311.27	51.04	-1.02	0.804325	1.06	0.722105	1.08	0.441483	"ribosomal protein S6 kinase, 90kD, polypeptide 4"	NM_019924
1416866_at	96.92	11.27	85.31	9.31	83.4	8.66	-1.14	0.473728	-1.16	0.337105	-1.02	0.920956	blocked early in transport 1 homolog (S. cerevisiae)	BC005572
1416867_at	56.58	8.17	54.44	9.15	48.12	8.83	-1.04	0.850296	-1.18	0.256827	-1.13	0.588433	blocked early in transport 1 homolog (S. cerevisiae)	NM_009748
1448499_a_at	164.11	11.27	155.34	23.42	144.1	12.43	-1.06	0.724412	-1.14	0.261988	-1.08	0.730875	"epoxide hydrolase 2, cytoplasmic"	NM_007940
1454116_a_at	73.57	10.73	82.77	11.07	72.21	5.32	1.12	0.467845	-1.02	0.864514	-1.15	0.383722	RIKEN cDNA 2410017I18 gene	AK002299
1416868_at	355.33	10.41	358.34	11.78	374.51	17.77	1.01	0.893541	1.05	0.313093	1.05	0.54618	"cyclin-dependent kinase inhibitor 2C (p18, inhibits CDK4)"	BC027026
1448500_a_at	92.45	7.18	104.11	9.95	108.99	13.04	1.13	0.363313	1.18	0.16631	1.05	0.759559	RIKEN cDNA 2810038K19 gene	NM_023684
1416869_x_at	77.46	6.07	75.9	5.09	68.7	6.14	-1.02	0.842288	-1.13	0.175921	-1.1	0.486041	RIKEN cDNA 2810038K19 gene	NM_023684
1416870_at	272.93	26.12	213.68	28.71	244.74	18.95	-1.28	0.159252	-1.12	0.401648	1.15	0.10189	"dynein, axonemal, light chain 4"	NM_017470
1416871_at	343.48	136.47	310.65	154.25	301.67	134.47	-1.11	0.630764	-1.14	0.629248	-1.03	0.838902	a disintegrin and metalloprotease domain 8	NM_007403
1425602_a_at	165.47	26.58	198.14	28.22	193.65	17.93	1.2	0.351598	1.17	0.387828	-1.02	0.84436	RIKEN cDNA 2610011A08 gene	BC015287
1416872_at	62.17	9.28	63.09	8.4	57.9	6.52	1.01	0.947929	-1.07	0.712472	-1.09	0.466342	transmembrane 4 superfamily member 6	BC003733
1448501_at	20.77	4.53	18.11	5.55	10.93	2.74	-1.15	0.654139	-1.9	0.112265	-1.66	0.287488	transmembrane 4 superfamily member 6	NM_019656
1416873_a_at	179.35	17.82	169.67	8.62	179.72	10.53	-1.06	0.645353	1	0.933892	1.06	0.416406	cyclin-dependent kinase 2	NM_016756
1416874_a_at	52.92	5.17	58.28	6.28	57.62	6.65	1.1	0.555821	1.09	0.657436	-1.01	0.870515	RIKEN cDNA 5730511K23 gene	NM_019458
1416875_at	440.95	66.66	451.3	44.88	505.6	59.79	1.02	0.8771	1.15	0.331509	1.12	0.274749	"parvin, gamma"	BC011200
1416876_at	186.71	40.97	160.42	36.85	206.86	47.57	-1.16	0.336436	1.11	0.460324	1.29	0.222272	"parvin, gamma"	NM_022321
1448502_at	6.36	3.8	15.68	4.47	17.56	5.01	2.47	0.185061	2.76	0.094474	1.12	0.817741	"solute carrier family 16 (monocarboxylic acid transporters), member 7"	NM_011391
1452431_s_at	48.89	7.62	50.17	9.58	46.14	4.67	1.03	0.903527	-1.06	0.789713	-1.09	0.714079	"histocompatibility 2, class II antigen E alpha"	AF119253
1416877_a_at	468.62	81.65	601.27	75.44	528.65	51.62	1.28	0.093826	1.13	0.316866	-1.14	0.088411	mitochondrial ribosomal protein L51	BC021535
1416878_at	374.02	28.2	332.46	18.52	337.5	29.9	-1.13	0.267282	-1.11	0.445116	1.02	0.830553	mitochondrial ribosomal protein L51	NM_025595
1416879_at	119.44	18.35	122.25	11.54	120.55	8	1.02	0.89093	1.01	0.972478	-1.01	0.843383	mitochondrial ribosomal protein L51	AI594880
1448503_at	1262.44	88.83	1237.36	81.43	1364.53	79.41	-1.02	0.843005	1.08	0.506397	1.1	0.1622	myeloid cell leukemia sequence 1	BC005427
1416880_at	627.12	62.5	668.96	83.96	708.75	93.49	1.07	0.724914	1.13	0.533701	1.06	0.337514	myeloid cell leukemia sequence 1	NM_008562
1416881_at	461.8	79.45	502.96	71.87	570.5	82.39	1.09	0.632037	1.24	0.310126	1.13	0.222432	myeloid cell leukemia sequence 1	BC003839
1460194_at	208.24	27.43	245.01	21.05	248.14	18.43	1.18	0.356194	1.19	0.317933	1.01	0.846716	phytanoyl-CoA hydroxylase	NM_010726
1416882_at	359.56	43.91	374.47	63.89	357.98	67.45	1.04	0.848327	-1	0.982581	-1.05	0.422527	regulator of G-protein signalling 10	NM_026418
1416883_at	579.83	71.64	585.03	67.89	608.86	56.36	1.01	0.911761	1.05	0.746949	1.04	0.770181	cleft lip and palate associated transmembrane protein 1	NM_019649
1448504_a_at	553.87	84.67	673.8	134.45	556.06	66.92	1.22	0.400302	1	0.983253	-1.21	0.319861	chromobox homolog 3 (Drosophila HP1 gamma)	BC018354
1416884_at	570.2	113	671.42	137.15	609.72	99.35	1.18	0.48575	1.07	0.671437	-1.1	0.586246	chromobox homolog 3 (Drosophila HP1 gamma)	BC018354
1416885_at	98.85	8.66	109.2	8.72	92.99	8.68	1.1	0.274609	-1.06	0.681886	-1.17	0.168405	RIKEN cDNA 1110038F14 gene	NM_054099
1448505_at	252.04	26.41	272.79	35.83	254.42	14.92	1.08	0.597318	1.01	0.958013	-1.07	0.614309	nuclear DNA binding protein	NM_020558
1416886_at	13.91	2.93	10.86	1.98	16.61	4.39	-1.28	0.416856	1.19	0.63609	1.53	0.276825	nuclear DNA binding protein	BC005436
1416887_at	51.67	5.74	48.67	7.9	43.56	4.61	-1.06	0.64525	-1.19	0.19791	-1.12	0.540422	nuclear DNA binding protein	BB105558
1448506_at	42.32	5.85	43.92	6.49	49.87	4.99	1.04	0.909279	1.18	0.21524	1.14	0.442714	"serine (or cysteine) proteinase inhibitor, clade A, member 6"	NM_007618
1416888_at	121.36	7.68	112.38	6.34	116	8.21	-1.08	0.385099	-1.05	0.640699	1.03	0.85668	Fas (TNFRSF6)-associated via death domain	BC021400
1448507_at	184.62	25.92	151.09	17.56	178.68	12.98	-1.22	0.359415	-1.03	0.835855	1.18	0.233904	RIKEN cDNA 4931430I01 gene	BC019531
1416889_at	129.55	29.73	115.5	21.54	122.41	20.36	-1.12	0.735992	-1.06	0.85777	1.06	0.46178	"troponin I, skeletal, fast 2"	NM_009405
1448508_at	495.49	60.99	395.51	40.52	429.78	50.92	-1.25	0.028056	-1.15	0.212081	1.09	0.353228	expressed sequence AI429613	NM_134000
1416890_at	235.87	18.71	207.26	18.55	196.96	11.35	-1.14	0.166371	-1.2	0.083176	-1.05	0.654554	expressed sequence AA407588	NM_134139
1416891_at	110.41	13.26	113.04	11.04	108.51	12.19	1.02	0.931519	-1.02	0.915729	-1.04	0.709945	numb gene homolog (Drosophila)	U70674
1448509_at	254.22	39.22	235.9	32.81	260.49	31.97	-1.08	0.687985	1.02	0.887171	1.1	0.140883	RIKEN cDNA 3110001A13 gene	BC021353
1416892_s_at	554.03	88.64	530.69	65.69	549.75	67.09	-1.04	0.74001	-1.01	0.951182	1.04	0.475939	RIKEN cDNA 3110001A13 gene	BC021353
1416893_at	167.82	54.96	162.66	39.64	188.62	46.81	-1.03	0.760647	1.12	0.597441	1.16	0.391845	RIKEN cDNA 3110001A13 gene	NM_025626
1416894_at	259.52	27.52	163.74	51.3	153.4	50.97	-1.58	0.065052	-1.69	0.04467	-1.07	0.703057	RIKEN cDNA 1500019G21 gene	NM_024172
1416895_at	29.31	4.55	28.86	4.15	32.65	6.99	-1.02	0.911791	1.11	0.696487	1.13	0.6642	ephrin A1	BC002046
1448510_at	6.92	2.88	7.38	4.12	8.66	3.31	1.07	0.988812	1.25	0.802702	1.17	0.759349	ephrin A1	D38146
1416896_at	271.1	43.43	245.02	22.55	242.3	27.73	-1.11	0.624678	-1.12	0.427303	-1.01	0.949155	ribosomal protein S6 kinase polypeptide 1	NM_009097
1416897_at	164.02	13.37	170.74	18.89	186.78	22.69	1.04	0.767196	1.14	0.36477	1.09	0.416471	cDNA sequence BC003281	NM_030253
1448511_at	99.58	10.76	96.11	9.47	95.28	13.66	-1.04	0.659968	-1.05	0.885335	-1.01	0.833392	"protein tyrosine phosphatase, receptor type, C polypeptide-associated protein"	NM_016933
1416898_a_at	134.64	21.09	131.8	13.07	127.7	13.29	-1.02	0.826699	-1.05	0.584621	-1.03	0.820544	interferon regulatory factor 3	NM_016849
1448512_at	497.86	74.1	327.59	26.38	358.17	29.18	-1.52	0.039177	-1.39	0.052603	1.09	0.025368	histone H1-like protein in spermatids 1	NM_018792
1416899_at	97.42	10.08	86.69	19.85	109.55	12.78	-1.12	0.669885	1.12	0.51222	1.26	0.362675	undifferentiated embryonic cell transcription factor 1	NM_009482
1416900_s_at	683.77	50.08	579.21	29.72	595.59	47.97	-1.18	0.170638	-1.15	0.15479	1.03	0.713998	longevity assurance homolog 1 (S. cerevisiae)	NM_138647
1448513_a_at	2185.18	157.52	2179.04	161.64	2213.49	222.6	-1	0.954001	1.01	0.834648	1.02	0.740109	Niemann Pick type C2	BC007190
1416901_at	1657.25	111.63	1802.58	248.16	1774.57	251.02	1.09	0.65348	1.07	0.699211	-1.02	0.839362	Niemann Pick type C2	BC007190
1416902_a_at	1159.04	139.68	1236.46	109.76	1249.48	73.4	1.07	0.60578	1.08	0.55002	1.01	0.841939	"cytochrome c oxidase, subunit Vb"	NM_009942
1448514_at	61.76	11.12	55.89	6.93	45.55	3.94	-1.11	0.719881	-1.36	0.218339	-1.23	0.219671	"cytochrome c oxidase, subunit Vb"	BC005564
1416903_at	311.31	77.97	345.98	65.22	384.45	69.08	1.11	0.697759	1.23	0.468785	1.11	0.241261	nucleobindin	NM_008749
1416904_at	681.64	100.13	745.91	93.1	723.04	86.29	1.09	0.650774	1.06	0.746979	-1.03	0.676844	muscleblind-like (Drosophila)	NM_020007
1416905_at	60.14	9.75	56.8	4.66	53.95	7.7	-1.06	0.804507	-1.11	0.709547	-1.05	0.754902	"guanylate cyclase activator 2 (guanylin 2, intestinal, heatstable)"	NM_008190
1435177_a_at	245.5	43.57	296.87	50.53	287.19	20.86	1.21	0.350842	1.17	0.259497	-1.03	0.809074	anaphase-promoting complex subunit 5	BF019960
1435178_x_at	536.85	72.09	588.6	53.17	597.41	48.22	1.1	0.475644	1.11	0.370919	1.01	0.72088	anaphase-promoting complex subunit 5	BF019960
1416906_at	441.35	56.23	445.41	48.14	450.54	42.62	1.01	0.914021	1.02	0.860239	1.01	0.842692	anaphase-promoting complex subunit 5	NM_021505
1456695_x_at	630.26	96.39	652.4	75.45	682.1	66.87	1.04	0.815778	1.08	0.575734	1.05	0.526995	anaphase-promoting complex subunit 5	BF720337
1448515_at	259.94	44.76	314.16	55.67	278.2	32.72	1.21	0.282573	1.07	0.567841	-1.13	0.446999	translin	BC004615
1416907_at	203.67	38.31	211.44	43.7	209.51	30.51	1.04	0.843232	1.03	0.865961	-1.01	0.945968	translin	AF234179
1416908_s_at	405.95	38.18	449.37	57.71	408.99	29.52	1.11	0.367071	1.01	0.814223	-1.1	0.484509	translin	AF234179
1448516_at	196.08	15.04	210.57	14.87	234.43	20.42	1.07	0.58256	1.2	0.206935	1.11	0.22171	translin	BB818311
1416909_at	111.38	7.79	127.86	12.71	121.37	7.99	1.15	0.230567	1.09	0.298357	-1.05	0.578647	RIKEN cDNA 1810008A14 gene	NM_025457
1453111_a_at	329.86	33.36	309.46	31.33	310.73	58.04	-1.07	0.515524	-1.06	0.748342	1	0.98571	RIKEN cDNA 3010027G13 gene	AK019396
1416910_at	235.49	27.88	271.27	28.43	251.43	24.22	1.15	0.326336	1.07	0.597667	-1.08	0.459091	RIKEN cDNA 1110003P16 gene	NM_025384
1425601_a_at	184.73	22.14	172.09	15.28	186.02	14.69	-1.07	0.608292	1.01	0.966702	1.08	0.417617	rhotekin	BC013820
1451575_a_at	261.98	50.38	302.83	55.8	290.66	50.21	1.16	0.392699	1.11	0.582615	-1.04	0.629982	nudix (nucleotide diphosphate linked moiety X)-type motif 3	BC016534
1416911_a_at	227.28	19.72	261.2	20.28	249.85	13.48	1.15	0.132438	1.1	0.245686	-1.05	0.582002	RIKEN cDNA 6330407G11 gene	NM_023423
1416912_at	567.01	47.62	578.41	73.87	592.63	59.49	1.02	0.867271	1.05	0.614941	1.02	0.822044	RIKEN cDNA 6330407G11 gene	NM_023423
1416913_at	55.2	6.92	58.21	5.06	51.36	5.35	1.05	0.73149	-1.07	0.569162	-1.13	0.456127	esterase 1	NM_007954
1460195_at	148.8	22.02	177.9	29.97	161.76	18.57	1.2	0.264711	1.09	0.394201	-1.1	0.286862	mitochondrial ribosomal protein S11	NM_026498
1448517_at	284.87	14.6	303.9	31.42	304.74	11.66	1.07	0.649189	1.07	0.421799	1	0.998393	translocase of inner mitochondrial membrane 22 homolog (yeast)	NM_019818
1448518_at	90.04	9.04	86.89	9.19	84.17	5.31	-1.04	0.791091	-1.07	0.460045	-1.03	0.87063	translocase of inner mitochondrial membrane 22 homolog (yeast)	AK012130
1416914_s_at	339.18	59.84	367.43	46.71	358.44	35.56	1.08	0.711199	1.06	0.726747	-1.03	0.828543	mammary tumor virus receptor 2	NM_023166
1448519_at	119.36	12.54	65.05	11.89	71.02	18.18	-1.83	0.074033	-1.68	0.035731	1.09	0.809727	TEA domain family member 2	D50563
1416915_at	54.07	14.05	49.23	11.52	55.79	12	-1.1	0.670491	1.03	0.78998	1.13	0.433231	mutS homolog 6 (E. coli)	U42190
1448520_at	176	24.07	173.49	20.94	149.33	16.97	-1.01	0.901126	-1.18	0.366665	-1.16	0.210489	"DNA cross-link repair 1B, PSO2 homolog (S. cerevisiae)"	NM_133865
1448521_at	89.38	15.84	87.9	8.72	83.84	5.12	-1.02	0.957924	-1.07	0.70847	-1.05	0.629227	bromodomain containing 7	NM_012047
1416916_at	130.7	15.89	118.67	14.73	119.93	18.13	-1.1	0.593156	-1.09	0.667921	1.01	0.879752	E74-like factor 3	NM_007921
1416917_at	198.19	25.95	238.78	29.39	212.78	11.33	1.2	0.230651	1.07	0.457281	-1.12	0.311406	RIKEN cDNA 1700123O20 gene	NM_021437
1448522_at	29.65	5.39	29.74	3.87	27.63	5.64	1	0.993601	-1.07	0.972631	-1.08	0.789897	seryl-aminoacyl-tRNA synthetase 2	NM_023637
1416918_at	42.65	11.44	35.74	3.79	33.68	8.06	-1.19	0.581344	-1.27	0.489449	-1.06	0.778228	"discs, large homolog 3 (Drosophila)"	NM_016747
1416919_a_at	113.77	24.16	99.57	12.71	114.84	14.09	-1.14	0.540417	1.01	0.983176	1.15	0.156834	nephronophthisis 1 (juvenile) homolog (human)	NM_016902
1448523_at	78.43	9.39	74.35	11.5	82.78	5.57	-1.05	0.656702	1.06	0.587573	1.11	0.511183	nephronophthisis 1 (juvenile) homolog (human)	NM_016902
1416920_at	93.99	5.55	88.53	9.32	88.27	5.8	-1.06	0.667346	-1.06	0.561415	-1	0.961029	RNA binding motif protein 4	NM_009032
1416921_x_at	2681.84	252.71	2948.15	188.61	3029.51	193.61	1.1	0.459737	1.13	0.368561	1.03	0.509189	"aldolase 1, A isoform"	NM_007438
1448524_s_at	641.64	130.39	669.78	111.48	668.15	84.07	1.04	0.838289	1.04	0.829468	-1	0.955331	"signal sequence receptor, delta"	NM_009279
1416922_a_at	575.33	104.21	613.58	97.6	620.31	101.11	1.07	0.730505	1.08	0.704371	1.01	0.851613	BCL2/adenovirus E1B 19 kDa-interacting protein 3-like	NM_009761
1448525_a_at	231.56	48.67	240.38	63.01	252.8	60.55	1.04	0.839713	1.09	0.605187	1.05	0.523821	BCL2/adenovirus E1B 19 kDa-interacting protein 3-like	AK018668
1416923_a_at	250.68	54.86	264.66	51.79	275.71	50.49	1.06	0.830104	1.1	0.680155	1.04	0.54961	BCL2/adenovirus E1B 19 kDa-interacting protein 3-like	AK004667
1416924_at	629.69	99.51	745.24	83.48	703.35	81.05	1.18	0.397078	1.12	0.581127	-1.06	0.44492	brain protein I3	NM_018772
1448526_at	369.15	35.39	339.23	29.92	340.85	32.96	-1.09	0.316532	-1.08	0.38655	1	0.860458	karyopherin (importin) beta 1	D67015
1416925_at	603.11	34.25	639.92	73.72	580.51	38.07	1.06	0.48648	-1.04	0.656857	-1.1	0.334745	karyopherin (importin) beta 1	NM_008379
1416926_at	108.98	26.24	129.42	27.4	123.02	21.73	1.19	0.166672	1.13	0.355624	-1.05	0.658883	stress induced protein	NM_021897
1416927_at	26.73	6.56	25.15	6.95	34.76	9.43	-1.06	0.72234	1.3	0.51961	1.38	0.207905	stress induced protein	AW495711
1448527_at	284.54	29.14	320.85	53.21	305.25	16.74	1.13	0.534465	1.07	0.52709	-1.05	0.725618	programmed cell death 10	NM_019745
1448528_at	77.5	8.81	69.78	10.06	68.46	6.75	-1.11	0.426065	-1.13	0.409867	-1.02	0.964333	programmed cell death 10	AV094856
1416928_at	101.53	10.21	108.16	17.8	102.09	12.49	1.07	0.755635	1.01	0.991577	-1.06	0.53399	RNA binding motif protein 12	NM_029397
1416929_at	12.01	2.19	7.03	1.77	10.47	1.66	-1.71	0.137108	-1.15	0.572185	1.49	0.216238	RNA binding motif protein 12	NM_029397
1448529_at	51.59	5.94	53.35	4.06	51.57	4.4	1.03	0.914427	-1	0.910862	-1.03	0.831249	thrombomodulin	NM_009378
1416930_at	166.89	17.87	161.7	11.35	168.03	17.88	-1.03	0.752695	1.01	0.990001	1.04	0.663776	"lymphocyte antigen 6 complex, locus D"	NM_010742
1448530_at	345.09	59.07	336.37	28.33	324.08	20.81	-1.03	0.866656	-1.06	0.704738	-1.04	0.519672	guanosine monophosphate reductase	NM_025508
1416931_at	96.05	17.94	97.45	15.17	101.55	8.75	1.01	0.865324	1.06	0.610113	1.04	0.642118	Ngg1 interacting factor 3-like 1 (S. pombe)	NM_022988
1416932_at	210.71	12.29	186.07	9.48	205.94	14.52	-1.13	0.206691	-1.02	0.732448	1.11	0.316309	component of oligomeric golgi complex 2	BC011435
1429287_a_at	75.39	7.75	70.45	5.8	69.21	7.43	-1.07	0.706605	-1.09	0.625213	-1.02	0.77872	prolactin	AV173491
1416933_at	224.8	32.87	222.61	27.78	253.62	34.32	-1.01	0.986011	1.13	0.586288	1.14	0.23974	P450 (cytochrome) oxidoreductase	NM_008898
1448531_at	54.41	9.46	66.65	9.19	58.77	7.74	1.22	0.202803	1.08	0.472231	-1.13	0.316945	lamin B2	NM_010722
1435680_a_at	131.28	34.37	153.33	25.46	135.21	8.84	1.17	0.475365	1.03	0.905204	-1.13	0.389023	dipeptidylpeptidase 7	BG067113
1416934_at	93.63	15.81	114.36	23.12	103.2	15.93	1.22	0.2987	1.1	0.616881	-1.11	0.530778	X-linked myotubular myopathy gene 1	NM_019926
1416935_at	240.89	31.65	268.53	16.83	297.72	27.03	1.11	0.513586	1.24	0.265532	1.11	0.346544	"transient receptor potential cation channel, subfamily V, member 2"	NM_011706
1416936_at	59.64	9.88	62.34	6.64	65.34	6.72	1.05	0.859885	1.1	0.610666	1.05	0.703844	apoptosis-associated tyrosine kinase	NM_007377
1448532_at	50.05	13.04	40.91	10.34	45.36	15.36	-1.22	0.521049	-1.1	0.745588	1.11	0.644846	prolactin-like protein C 2	AF158744
1416937_at	1582.07	161.76	1653.85	159.13	1801.39	174.87	1.05	0.797196	1.14	0.407386	1.09	0.316383	gamma-aminobutyric acid receptor associated protein	BC024621
1448533_at	338.26	43.83	390.67	53.67	365.59	32.52	1.15	0.233976	1.08	0.349019	-1.07	0.487489	RIKEN cDNA 2410007D12 gene	NM_025548
1416938_at	262.29	41.48	344.95	62.05	296.52	33.78	1.32	0.20039	1.13	0.253432	-1.16	0.349976	RIKEN cDNA 1110001O19 gene	NM_025366
1416939_at	233.96	34.06	229.87	36.58	221.84	35.06	-1.02	0.906371	-1.05	0.702321	-1.04	0.606734	RIKEN cDNA 2010317E03 gene	NM_026438
1416940_at	155.67	14.91	151.82	11.96	157.46	10.36	-1.03	0.808126	1.01	0.890546	1.04	0.606455	expressed sequence AW457192	NM_134084
1460196_at	188.15	12.85	207.61	9.61	201.96	10.96	1.1	0.405102	1.07	0.518232	-1.03	0.731961	carbonyl reductase 1	NM_007620
1416941_s_at	790.39	108.91	800.24	95.67	851.01	93.41	1.01	0.90942	1.08	0.585707	1.06	0.277499	Williams-Beuren syndrome chromosome region 1 homolog (human)	NM_033561
1451521_x_at	599.55	83.6	644.19	72.2	638.6	55.51	1.07	0.582449	1.07	0.595099	-1.01	0.854131	Williams-Beuren syndrome chromosome region 1 homolog (human)	BC014796
1416942_at	79.65	9.04	83.17	5.94	89.88	8.68	1.04	0.668823	1.13	0.367234	1.08	0.418644	type 1 tumor necrosis factor receptor shedding aminopeptidase regulator	NM_030711
1416943_at	350.87	45.86	392.66	51.63	362.83	26.61	1.12	0.3298	1.03	0.712316	-1.08	0.489841	"ubiquitin-conjugating enzyme E2E 1, UBC4/5 homolog (yeast)"	NM_009455
1416944_a_at	12	8.24	13.57	5.98	16.38	6.6	1.13	0.898994	1.37	0.578168	1.21	0.573306	tousled-like kinase 2 (Arabidopsis)	NM_011903
1416945_at	153.61	26.73	170.37	26.64	181.29	25.81	1.11	0.655617	1.18	0.365733	1.06	0.471614	prostate tumor over expressed gene 1	NM_133949
1416946_a_at	345.43	87.34	442.74	89.58	482.5	119.04	1.28	0.270369	1.4	0.164759	1.09	0.415198	acetyl-Coenzyme A acyltransferase 1	NM_130864
1416947_s_at	754.32	186.79	926.44	179.56	970.26	225.58	1.23	0.259607	1.29	0.185585	1.05	0.548384	acetyl-Coenzyme A acyltransferase 1	NM_130864
1416948_at	224.83	30.42	258.39	36.96	246.11	23.33	1.15	0.444586	1.09	0.550332	-1.05	0.542458	mitochondrial ribosomal protein L23	NM_011288
1416949_s_at	211.56	60.07	275.26	55.88	270.79	37.64	1.3	0.340867	1.28	0.314766	-1.02	0.754558	H2-K region expressed gene 4	NM_008202
1416950_at	147.08	33.05	172.48	26.48	163.27	27.85	1.17	0.409903	1.11	0.663146	-1.06	0.5672	expressed sequence AA987150	NM_134131
1416951_a_at	486.66	29.25	546.34	45.33	543.93	29.1	1.12	0.188078	1.12	0.10976	-1	0.972225	"ATPase, H+ transporting, V1 subunit D"	NM_023721
1416952_at	523.4	69.89	599.01	41.34	612.69	35.51	1.14	0.311777	1.17	0.331353	1.02	0.812364	"ATPase, H+ transporting, V1 subunit D"	NM_023721
1416953_at	46.66	4.93	47.01	4.26	37.01	4.62	1.01	0.976929	-1.26	0.256145	-1.27	0.170463	connective tissue growth factor	NM_010217
1416954_at	180.77	24.24	194.71	23.98	193.68	14.5	1.08	0.427851	1.07	0.390801	-1.01	0.950288	"solute carrier family 25 (mitochondrial carrier; dicarboxylate transporter), member 10"	NM_013770
1416955_at	128.04	13.55	134.66	13.82	128.58	12.27	1.05	0.609861	1	0.971615	-1.05	0.483919	"solute carrier family 25 (mitochondrial carrier; dicarboxylate transporter), member 10"	BC003222
1416956_at	110.82	11.28	109.46	15.42	109.29	14	-1.01	0.901421	-1.01	0.912454	-1	0.965209	"potassium voltage-gated channel, shaker-related subfamily, beta member 2"	U31908
1416957_at	20.01	4.98	18.04	2.91	21.55	4.01	-1.11	0.854626	1.08	0.862717	1.19	0.684934	"POU domain, class 2, associating factor 1"	NM_011136
1416958_at	44.41	6.92	50.44	13.36	49.03	14.22	1.14	0.717365	1.1	0.778997	-1.03	0.67779	thyroid hormone receptor alpha	BC008556
1416959_at	21.89	5.16	23.76	3.11	24	4.12	1.09	0.734893	1.1	0.501978	1.01	0.908959	thyroid hormone receptor alpha	NM_011584
1416960_at	153.29	12.03	154.69	11.76	163.88	12.22	1.01	0.891887	1.07	0.530704	1.06	0.641423	"beta-1,3-glucuronyltransferase 3 (glucuronosyltransferase I)"	NM_024256
1416961_at	342.78	55.48	314.65	50.53	348.17	46.12	-1.09	0.658565	1.02	0.883919	1.11	0.286503	"budding uninhibited by benzimidazoles 1 homolog, beta (S. cerevisiae)"	NM_009773
1416962_at	140.69	16.36	130.39	16.34	143.62	16.24	-1.08	0.524157	1.02	0.853579	1.1	0.375946	RIKEN cDNA 4931417M11 gene	NM_133878
1416963_at	198.51	39.41	236.64	27.13	227.48	16.37	1.19	0.276825	1.15	0.383892	-1.04	0.663623	RIKEN cDNA 1110033G07 gene	NM_133835
1416964_at	72.3	10.17	78.7	16.07	77.49	11.01	1.09	0.558688	1.07	0.542241	-1.02	0.897799	"eukaryotic elongation factor, selenocysteine-tRNA-specific"	NM_023060
1416965_at	34.33	4.24	36.51	4.4	31.63	3.56	1.06	0.731769	-1.09	0.56271	-1.15	0.393299	proprotein convertase subtilisin/kexin type 1 inhibitor	AF181560
1416966_at	54.21	11.48	46.31	11.49	59.89	7.75	-1.17	0.628511	1.1	0.659448	1.29	0.413476	"solute carrier family 22 (organic anion transporter), member 8"	BC014762
1416967_at	6.62	2.21	7.65	2.07	10.89	2.41	1.16	0.754343	1.65	0.229435	1.42	0.4724	SRY-box containing gene 2	U31967
1416968_a_at	402.46	78.92	483.34	96.17	444.09	79.27	1.2	0.114599	1.1	0.403976	-1.09	0.23308	expressed sequence AI195443	NM_133943
1416969_at	123.04	13.42	111.22	18.5	120.8	17.14	-1.11	0.587398	-1.02	0.996503	1.09	0.589377	G two S phase expressed protein 1	NM_013882
1416970_a_at	1258.94	148.18	1380.82	105.25	1348.82	102.34	1.1	0.337815	1.07	0.217622	-1.02	0.724011	"cytochrome c oxidase, subunit VIIa 2"	NM_009945
1416971_at	1035.12	90.38	1085.99	93.58	1028.53	72.07	1.05	0.585702	-1.01	0.925387	-1.06	0.465694	"cytochrome c oxidase, subunit VIIa 2"	NM_009945
1453473_a_at	540.72	109.26	522.76	98.43	557.64	84.49	-1.03	0.84878	1.03	0.819097	1.07	0.164599	t-complex testis expressed 1	BG094946
1416972_at	476.7	27.84	462.62	29.73	454.76	23.53	-1.03	0.737006	-1.05	0.518554	-1.02	0.744352	sperm specific antigen 1	BC026755
1416973_at	503.59	79.14	555.11	108.73	515.11	73.42	1.1	0.540104	1.02	0.835946	-1.08	0.486251	sperm specific antigen 1	NM_011482
1416974_at	305.97	17.06	294.01	14.8	305.15	12.36	-1.04	0.655396	-1	0.935514	1.04	0.58706	signal transducing adaptor molecule (SH3 domain and ITAM motif) 2	BC013818
1416975_at	71.87	13.35	60.68	10.03	73.02	9.38	-1.18	0.474249	1.02	0.86908	1.2	0.29258	signal transducing adaptor molecule (SH3 domain and ITAM motif) 2	NM_019667
1416976_at	102.06	17.65	86.5	14.92	83.62	12.3	-1.18	0.30027	-1.22	0.249082	-1.03	0.878531	signal transducing adaptor molecule (SH3 domain and ITAM motif) 2	AV275493
1416977_at	35.39	7.55	31.03	3.66	36.78	5.01	-1.14	0.659523	1.04	0.908029	1.19	0.366756	signal transducing adaptor molecule (SH3 domain and ITAM motif) 2	BB125321
1416978_at	260.96	44.69	293.35	81.99	295.27	86.51	1.12	0.749611	1.13	0.724887	1.01	0.987394	"Fc receptor, IgG, alpha chain transporter"	NM_010189
1416979_at	656.65	110.3	823.29	67.96	763.7	55.35	1.25	0.156285	1.16	0.350114	-1.08	0.309689	RIKEN cDNA 2510048O06 gene	NM_025624
1451695_a_at	849.92	205.88	1018.18	212.12	1118.53	185.49	1.2	0.444695	1.32	0.236402	1.1	0.483657	glutathione peroxidase 4	AF274027
1416980_at	28.78	4.93	21.25	4.48	29.39	7.12	-1.35	0.412897	1.02	0.962199	1.38	0.446425	RIKEN cDNA 0610006F02 gene	NM_027853
1416981_at	209.11	8.53	192.87	17.21	196.57	22.86	-1.08	0.329388	-1.06	0.60374	1.02	0.931766	forkhead box O1	NM_019739
1416982_at	94.08	9.02	93.27	9.53	98.06	8.49	-1.01	0.946444	1.04	0.822349	1.05	0.726518	forkhead box O1	AJ252157
1416983_s_at	94.17	10.23	98.87	9.45	88.97	8.12	1.05	0.769184	-1.06	0.666597	-1.11	0.251858	forkhead box O1	AI462296
1416984_at	168.46	44.54	206.42	49.04	182.38	28.18	1.23	0.301509	1.08	0.696887	-1.13	0.371137	mitochondrial ribosomal protein S18A	NM_026768
1416985_at	1290.92	99.94	1310.35	167.15	1417.46	155.95	1.02	0.937783	1.1	0.467689	1.08	0.319895	"protein tyrosine phosphatase, non-receptor type substrate 1"	D87968
1416986_a_at	456.78	147.98	463.05	129.21	582.88	184.21	1.01	0.940183	1.28	0.394468	1.26	0.309968	"protein tyrosine phosphatase, non-receptor type substrate 1"	AB018194
1448534_at	634.81	157.4	688.77	137.39	797.22	191.77	1.09	0.644242	1.26	0.376041	1.16	0.28738	"protein tyrosine phosphatase, non-receptor type substrate 1"	NM_007547
1448535_at	20.08	5.27	20.28	5.31	23.19	4.34	1.01	0.989125	1.15	0.642655	1.14	0.724296	elongation protein 4 homolog (S. cerevisiae)	NM_023876
1416987_at	30.56	5.86	28.24	5.34	24.61	3.63	-1.08	0.752501	-1.24	0.377582	-1.15	0.358103	elongation protein 4 homolog (S. cerevisiae)	AV307998
1416988_at	122.57	10.65	112.66	7.53	120	9.34	-1.09	0.366785	-1.02	0.87492	1.07	0.33749	mutS homolog 2 (E. coli)	NM_008628
1448536_at	470.22	48.11	451.19	55.32	476.62	42.78	-1.04	0.792492	1.01	0.810882	1.06	0.477095	RIKEN cDNA 1010001J12 gene	NM_026309
1416989_at	123.7	10.82	133.68	13.26	145.28	9.82	1.08	0.626041	1.17	0.236801	1.09	0.604982	RIKEN cDNA 3100002B05 gene	NM_026664
1416990_at	338.5	24.78	324.11	13.42	321.73	20.31	-1.04	0.654323	-1.05	0.414741	-1.01	0.781639	retinoid X receptor beta	BC019432
1416991_at	99.79	16.25	107.48	12.76	108.49	9.51	1.08	0.666925	1.09	0.613725	1.01	0.976042	mitochondrial translation optimization 1 homolog (S. cerevisiae)	NM_026658
1416992_at	131.8	24.18	133.64	21.16	140.17	18.48	1.01	0.962302	1.06	0.80835	1.05	0.719768	manic fringe homolog (Drosophila)	NM_008595
1416993_at	72.93	10.4	73.32	9.81	73.22	10.27	1.01	0.86987	1	0.928989	-1	0.957768	component of oligomeric golgi complex 4	NM_133973
1419808_at	428.58	12.51	403.66	20.72	394.71	28.34	-1.06	0.249259	-1.09	0.320435	-1.02	0.679161	component of oligomeric golgi complex 4	AU022131
1419809_s_at	63.07	6.49	70.15	6.73	61.52	3.77	1.11	0.530949	-1.03	0.903242	-1.14	0.258038	component of oligomeric golgi complex 4	AU022131
1448537_at	173.12	16.12	176.37	16.66	163.18	13.82	1.02	0.805802	-1.06	0.547679	-1.08	0.441624	RIKEN cDNA 4833412C19 gene	NM_133795
1416994_at	128.04	22.57	122.56	26.79	138.17	19.66	-1.04	0.72765	1.08	0.609156	1.13	0.351457	RIKEN cDNA 4833412C19 gene	AA270346
1416995_at	138.95	30.09	114.5	24.26	118.35	24.38	-1.21	0.549129	-1.17	0.439278	1.03	0.920553	protein kinase C and casein kinase substrate in neurons 3	NM_030880
1416996_at	116.75	14.75	119.22	10.23	130.03	11.31	1.02	0.932625	1.11	0.473833	1.09	0.391393	vascular Rab-GAP/TBC-containing	BC005421
1416997_a_at	209.22	27.03	199.07	23.33	186.12	20.33	-1.05	0.659345	-1.12	0.312048	-1.07	0.37616	huntingtin-associated protein 1	NM_010404
1416998_at	230.37	36	226.15	24.63	234.25	18.5	-1.02	0.855299	1.02	0.897491	1.04	0.734907	regulator for ribosome resistance homolog (S. cerevisiae)	NM_021511
1416999_at	89.07	17.88	99.44	13.71	94.91	11.8	1.12	0.595166	1.07	0.80886	-1.05	0.589924	"sphingomyelin phosphodiesterase 2, neutral"	NM_009213
1417000_at	78.86	16.07	72.45	11.36	79.54	11.64	-1.09	0.548069	1.01	0.998771	1.1	0.394245	ankyrin repeat and  BTB (POZ) domain containing 1	NM_030251
1417001_a_at	370.35	97.91	400.15	90.99	293.63	41.37	1.08	0.52383	-1.26	0.393052	-1.36	0.149769	"DNA segment, Chr 4, Wayne State University 53, expressed"	NM_023665
1448538_a_at	197.69	71.38	198.14	62.03	178.09	42.82	1	0.93925	-1.11	0.616504	-1.11	0.450321	"DNA segment, Chr 4, Wayne State University 53, expressed"	BE447520
1448539_a_at	21.03	2.66	24.08	4.31	26.21	4.71	1.15	0.613868	1.25	0.378089	1.09	0.69197	RIKEN cDNA 0610006H10 gene	NM_027857
1448540_a_at	147.16	40.08	199.12	36.84	196.77	35.85	1.35	0.083386	1.34	0.013306	-1.01	0.824375	RIKEN cDNA 0610012G03 gene	BC021536
1417002_at	340.93	69.71	398.77	64.27	398.28	48.39	1.17	0.296471	1.17	0.318355	-1	0.996789	RIKEN cDNA 0610012G03 gene	BC021536
1417003_at	68.72	8.63	68.75	6.96	63.95	9.3	1	0.971615	-1.07	0.713964	-1.07	0.630782	RIKEN cDNA 0610012G03 gene	NM_025320
1417004_at	160.44	31.28	187.35	27.84	176.99	19.54	1.17	0.419511	1.1	0.580504	-1.06	0.659473	tumor susceptibility gene 101	NM_021884
1417005_at	38.57	3.5	42.83	4.06	37.18	5.05	1.11	0.402246	-1.04	0.843714	-1.15	0.366249	kinesin 2 60/70kDa	NM_008450
1448541_at	80.62	13.35	76.24	13.88	76.91	13.12	-1.06	0.70786	-1.05	0.743242	1.01	0.867453	kinesin 2 60/70kDa	AU079968
1448542_at	256.33	32	269.59	31.77	245.35	20.39	1.05	0.664757	-1.04	0.681273	-1.1	0.334711	RIKEN cDNA 1110013J05 gene	NM_025392
1417006_at	200.49	32.35	196.34	25.22	193.38	20.62	-1.02	0.938703	-1.04	0.78549	-1.02	0.868663	RIKEN cDNA 1110039H05 gene	NM_025417
1448543_at	231.79	44.36	236.18	25.24	268.13	28.4	1.02	0.863349	1.16	0.173701	1.14	0.314517	RIKEN cDNA 2310042G06 gene	NM_025531
1417007_a_at	317.93	24.01	350.97	39.17	340	26.38	1.1	0.524363	1.07	0.608463	-1.03	0.722733	vacuolar protein sorting 4b (yeast)	NM_009190
1417008_at	266.18	22.29	283.22	33.71	264.67	24.08	1.06	0.591669	-1.01	0.984769	-1.07	0.578838	carnitine acetyltransferase	BC006668
1448544_at	118.43	22.31	101.2	15.62	105.89	14.91	-1.17	0.388319	-1.12	0.668596	1.05	0.722919	carnitine acetyltransferase	AV238834
1417009_at	38.17	10.03	54.2	17.92	60.37	18.26	1.42	0.449174	1.58	0.294621	1.11	0.412472	"complement component 1, r subcomponent"	NM_023143
1432177_a_at	107.23	12.98	116.15	11.08	112.89	9.93	1.08	0.593738	1.05	0.523346	-1.03	0.74144	menage a trois 1	AK011833
1417010_at	153.82	25.57	133.71	10.82	137.95	11.4	-1.15	0.557025	-1.11	0.643427	1.03	0.734394	zinc finger protein 238	NM_013915
1417011_at	85.97	15.72	60.89	8.39	81.23	13.39	-1.41	0.326173	-1.06	0.735547	1.33	0.358161	syndecan 2	NM_008304
1417012_at	18.21	4.25	18.8	5.38	15.58	3.15	1.03	0.978409	-1.17	0.591065	-1.21	0.706937	syndecan 2	AI266824
1448545_at	26.62	5.66	30.45	3.62	25.26	4.25	1.14	0.572344	-1.05	0.723439	-1.21	0.414754	syndecan 2	AU021035
1417013_at	25.83	5.75	24.99	6.43	23.28	5.66	-1.03	0.890773	-1.11	0.671813	-1.07	0.583432	"crystallin, alpha C"	NM_030704
1417014_at	84.27	9.09	86.52	9.66	77.99	11.56	1.03	0.892427	-1.08	0.673874	-1.11	0.410555	"crystallin, alpha C"	AF250139
1448546_at	309.91	40.14	284.71	54.08	308.24	52.21	-1.09	0.741701	-1.01	0.98012	1.08	0.35719	Ras association (RalGDS/AF-6) domain family 3	BC011511
1417015_at	90.67	22.79	72.43	14.65	88.24	17.39	-1.25	0.356599	-1.03	0.825663	1.22	0.288775	Ras association (RalGDS/AF-6) domain family 3	NM_138956
1448547_at	367.59	54.72	338.7	39.59	383.09	46.82	-1.09	0.688458	1.04	0.84497	1.13	0.177425	Ras association (RalGDS/AF-6) domain family 3	BB703307
1448548_at	112.8	11.8	120.93	12.6	110.7	9.2	1.07	0.663075	-1.02	0.837072	-1.09	0.435026	tubby like protein 4	NM_054040
1417016_at	97.04	15.75	103.66	11.87	114.74	10.04	1.07	0.723921	1.18	0.262409	1.11	0.345696	MAP kinase-activated protein kinase 5	NM_010765
1437398_a_at	318.83	41.32	311.28	30.71	348.43	41.47	-1.02	0.874968	1.09	0.542303	1.12	0.282519	"aldehyde dehydrogenase 9, subfamily A1"	BB703752
1432158_a_at	240.41	10.49	271.75	13.41	250.9	8.71	1.13	0.188252	1.04	0.482758	-1.08	0.166176	"spondyloepiphyseal dysplasia, late"	AK007951
1417017_at	47	5.39	43.88	4.26	44.43	4.46	-1.07	0.71279	-1.06	0.782264	1.01	0.87214	"cytochrome P450, 17"	NM_007809
1417018_at	144.27	13.79	148.5	16.34	149.66	9.55	1.03	0.7538	1.04	0.667408	1.01	0.975193	epidermal growth factor-containing fibulin-like extracellular matrix protein 2	NM_021474
1417019_a_at	33.79	11.99	32.52	10.36	37.04	12.3	-1.04	0.946359	1.1	0.624697	1.14	0.563107	cell division cycle 6 homolog (S. cerevisiae)	NM_011799
1417020_at	123.53	14.42	113.03	14.29	146.88	19.58	-1.09	0.630455	1.19	0.331163	1.3	0.110255	RIKEN cDNA 1700001N01 gene	NM_133711
1460197_a_at	11.55	3.6	13.9	4.09	13.68	4.19	1.2	0.760862	1.18	0.699339	-1.02	0.924797	Tnfa-induced adipose-related protein	NM_054098
1448549_a_at	141.23	20.49	142.44	16.8	145.76	23.56	1.01	0.97262	1.03	0.926286	1.02	0.867824	dolichyl-phosphate (UDP-N-acetylglucosamine) acetylglucosaminephosphotransferase 1 (GlcNAc-1-P transferase)	NM_007875
1417021_a_at	33.33	6.61	22.24	3.99	27.52	4.99	-1.5	0.316306	-1.21	0.574222	1.24	0.4111	"sporulation protein, meiosis-specific, SPO11 homolog (S. cerevisiae)"	NM_012046
1417022_at	46.91	3.46	43.22	8.02	44.41	8.84	-1.09	0.621475	-1.06	0.711663	1.03	0.911637	"solute carrier family 7 (cationic amino acid transporter, y+ system), member 3"	NM_007515
1417023_a_at	276.18	92.31	288.45	98.5	312.02	119.96	1.04	0.852979	1.13	0.527622	1.08	0.643529	"fatty acid binding protein 4, adipocyte"	NM_024406
1417024_at	229.65	44.95	253.81	32.09	254.7	19.86	1.11	0.428017	1.11	0.46463	1	0.832251	histidyl-tRNA synthetase	BC020088
1460375_at	35.7	5.44	31.96	6.35	28.93	3.76	-1.12	0.706512	-1.23	0.440398	-1.1	0.727183	"Mus musculus, Similar to RIKEN cDNA 0610038D11 gene, clone MGC:30341 IMAGE:4162006, mRNA, complete cds"	BC019418
1425299_s_at	420.55	63.15	493.42	75.14	437.36	47.73	1.17	0.377522	1.04	0.755355	-1.13	0.222421	"Mus musculus, Similar to RIKEN cDNA 0610038D11 gene, clone MGC:30341 IMAGE:4162006, mRNA, complete cds"	BC019418
1417025_at	118.65	10.18	126.06	17.18	115.84	10.81	1.06	0.75236	-1.02	0.856447	-1.09	0.58819	"histocompatibility 2, class II antigen E beta"	NM_010382
1417026_at	92.89	20.76	103.67	27.13	90.56	23.04	1.12	0.55292	-1.03	0.863372	-1.14	0.520474	RIKEN cDNA 2700086I23 gene	BC024693
1448550_at	85.88	9.53	84.06	7.73	76.53	8.47	-1.02	0.812696	-1.12	0.524716	-1.1	0.665673	lipopolysaccharide binding protein	NM_008489
1417027_at	26.58	4.88	26.16	3.38	29.66	3.45	-1.02	0.951009	1.12	0.638958	1.13	0.565567	tripartite motif protein 2	NM_030706
1417028_a_at	77.86	19.13	50.08	9.17	60.31	6.48	-1.55	0.223707	-1.29	0.434074	1.2	0.205117	tripartite motif protein 2	BB667078
1448551_a_at	40.63	5.03	43.81	5.28	41.38	5.78	1.08	0.632258	1.02	0.878153	-1.06	0.710773	tripartite motif protein 2	BB766176
1417029_a_at	64.38	10.08	44.13	9.35	58.36	6.3	-1.46	0.093512	-1.1	0.578263	1.32	0.200607	tripartite motif protein 2	BB283676
1417030_at	43.09	14.94	38.14	16.19	33.9	11.53	-1.13	0.526506	-1.27	0.301557	-1.12	0.543984	RIKEN cDNA 2310028N02 gene	NM_025864
1448552_s_at	59.13	13.45	62.42	18.41	59.56	12.47	1.06	0.741209	1.01	0.920892	-1.05	0.797025	RIKEN cDNA 2310028N02 gene	NM_025864
1417031_at	63.2	16.04	64.71	21.83	58.88	19.38	1.02	0.969731	-1.07	0.532005	-1.1	0.50059	RIKEN cDNA 2310028N02 gene	BC027151
1417032_at	177.24	21.7	190.59	23.55	176.56	15.43	1.08	0.719892	-1	0.85751	-1.08	0.492761	ubiquitin-conjugating enzyme E2G 2	NM_019803
1417033_at	70.43	12.04	62.58	11.97	70.28	7.67	-1.13	0.484404	-1	0.973525	1.12	0.519719	ubiquitin-conjugating enzyme E2G 2	AF296657
1417034_at	91.98	20.22	107.23	22.29	101.94	15.33	1.17	0.496816	1.11	0.387889	-1.05	0.783362	RIKEN cDNA 1810073E21 gene	NM_025960
1448553_at	94.14	13.51	89.88	9.36	92.41	11.37	-1.05	0.762515	-1.02	0.913712	1.03	0.854303	"myosin, heavy polypeptide 7, cardiac muscle, beta"	NM_080728
1448554_s_at	30.44	7.02	21.35	5.45	29.11	5.23	-1.43	0.30055	-1.05	0.801312	1.36	0.226857	"myosin, heavy polypeptide 7, cardiac muscle, beta"	NM_080728
1417035_at	143.2	10.52	138.13	11.59	141.48	15.36	-1.04	0.6936	-1.01	0.855151	1.02	0.83878	RIKEN cDNA 2410004C24 gene	NM_133678
1417036_at	62.05	7.14	56.54	6.89	55.52	4.37	-1.1	0.170052	-1.12	0.325753	-1.02	0.879983	RIKEN cDNA 2410004C24 gene	BI134670
1448555_at	59.42	10.15	62.9	9.08	60.71	9.99	1.06	0.792751	1.02	0.926422	-1.04	0.853179	RIKEN cDNA 2310042P20 gene	NM_028003
1417037_at	70.41	21.83	82.62	26.37	77.2	18.6	1.17	0.535989	1.1	0.563824	-1.07	0.694005	"origin recognition complex, subunit 6-like (S. cerevisiae)"	NM_019716
1417038_at	585.3	120.18	647.04	79.47	678.75	98.49	1.11	0.635419	1.16	0.517389	1.05	0.495015	septin 9	NM_017380
1417039_a_at	60.15	7.48	57.22	8.94	50.21	11.26	-1.05	0.797499	-1.2	0.563531	-1.14	0.713818	RIKEN cDNA 2510004L20 gene	NM_025611
1417040_a_at	212.05	16.86	202.53	22.35	216.05	20.62	-1.05	0.811563	1.02	0.819451	1.07	0.569253	Bcl-2-related ovarian killer protein	NM_016778
1448556_at	11.62	9.49	6.98	3.14	8.58	3.01	-1.67	0.649995	-1.35	0.784506	1.23	0.695618	prolactin receptor	BC005555
1417041_at	88.59	12.15	94.95	11.26	94.09	10.07	1.07	0.479232	1.06	0.652338	-1.01	0.856428	RNA polymerase 1-1 (40 kDa subunit)	NM_009085
1448557_at	74.19	14.73	69.52	12.13	65.81	9.76	-1.07	0.742595	-1.13	0.481809	-1.06	0.699634	RIKEN cDNA 1200015N20 gene	NM_024244
1417042_at	173.06	12.57	168.53	16.55	170.84	12.16	-1.03	0.778935	-1.01	0.852849	1.01	0.900003	"glucose-6-phosphatase, transport protein 1"	NM_008063
1448558_a_at	208.4	40.83	215.57	27.64	206.86	36.74	1.03	0.763713	-1.01	0.919074	-1.04	0.581715	"phospholipase A2, group IVA (cytosolic, calcium-dependent)"	NM_008869
1417043_at	80.05	9.18	72.88	6.21	68.98	7.57	-1.1	0.500853	-1.16	0.285025	-1.06	0.758982	lecithin cholesterol acyltransferase	NM_008490
1448559_at	219.98	10.41	240.64	12.15	219.74	9.87	1.09	0.272547	-1	0.98047	-1.1	0.18247	flotillin 1	NM_008027
1417044_at	157.19	7.84	145.78	9.2	144.42	7.14	-1.08	0.41083	-1.09	0.33619	-1.01	0.864366	leucine carboxyl methyltransferase 1	NM_025304
1454034_a_at	243.85	13.68	234.22	12.12	245.88	9.45	-1.04	0.585295	1.01	0.803135	1.05	0.408756	ubiquitin specific protease 21	AK013252
1417045_at	97.11	41.26	81.2	34.5	91.33	40.49	-1.2	0.398231	-1.06	0.672476	1.12	0.661515	BH3 interacting domain death agonist	BC002031
1448560_at	143.34	21.36	128.07	12.07	147.27	17.68	-1.12	0.515822	1.03	0.762279	1.15	0.360318	BH3 interacting domain death agonist	NM_007544
1417046_at	90.32	8.61	88.8	6.99	91.61	7.33	-1.02	0.831494	1.01	0.958965	1.03	0.666794	nitrogen permase homolog (S. cerevisiae)	NM_018879
1417047_at	31.7	13.88	21.26	10.18	26.75	4.9	-1.49	0.623621	-1.19	0.696268	1.26	0.611871	prominin-related protein	NM_138750
1417048_at	87.42	17.88	80.33	11.51	87.07	17.09	-1.09	0.798474	-1	0.997525	1.08	0.705751	prominin-related protein	AF269062
1417049_at	70.58	4.72	70.38	7.9	70.19	5.31	-1	0.975174	-1.01	0.953547	-1	0.959868	Rhesus blood group CE and D	AF069311
1448561_at	634.77	51.49	657.05	83.54	686.13	87.07	1.04	0.814057	1.08	0.622673	1.04	0.660792	neutrophil cytosolic factor 2	NM_010877
1417050_at	58.66	9.03	51.48	8.45	56.43	9.9	-1.14	0.635542	-1.04	0.952795	1.1	0.664413	RIKEN cDNA 0710001E10 gene	NM_026161
1425425_a_at	10.35	2.2	6.63	3.58	8.18	2.37	-1.56	0.302623	-1.27	0.54774	1.23	0.732784	Wnt inhibitory factor 1	BC004048
1417051_at	6.49	1.55	6.15	1.56	7.18	1.81	-1.06	0.871999	1.11	0.865582	1.17	0.682411	protocadherin 8	NM_021543
1448562_at	110.24	6.54	91.78	15.24	87	11.41	-1.2	0.300869	-1.27	0.211616	-1.05	0.832729	uridine phosphorylase	NM_009477
1460198_a_at	325.34	58.95	394.14	62.72	354.96	37.69	1.21	0.100577	1.09	0.424976	-1.11	0.329819	"proteasome (prosome, macropain) subunit, beta type 3"	BC014783
1417052_at	386.21	66.58	418.98	57.02	381.98	37.78	1.08	0.54183	-1.01	0.954232	-1.1	0.266779	"proteasome (prosome, macropain) subunit, beta type 3"	BC014783
1417053_at	233.18	73.03	256.18	72.44	241.91	48.05	1.1	0.610536	1.04	0.857864	-1.06	0.658656	prohibitin	NM_008831
1448563_at	259.83	23.26	225.98	22.08	219.33	23.63	-1.15	0.32511	-1.18	0.280825	-1.03	0.753602	prohibitin	AK010619
1417054_a_at	460.56	57.83	468.87	51.45	445.81	35.84	1.02	0.833074	-1.03	0.721326	-1.05	0.39973	RIKEN cDNA 0610009D07 gene	NM_025323
1417055_at	213.15	36.7	255.65	52.39	214.29	18.79	1.2	0.482896	1.01	0.985231	-1.19	0.475191	RIKEN cDNA 0610009D07 gene	NM_025323
1417056_at	629.63	63.14	637.61	72.98	656.92	73.18	1.01	0.951381	1.04	0.739241	1.03	0.507086	"proteasome (prosome, macropain) 28 subunit, alpha"	NM_011189
1431701_a_at	98.58	18.07	103.37	13.73	104.54	20.09	1.05	0.867391	1.06	0.869952	1.01	0.968028	PDZ domain containing 1	AK006269
1417057_a_at	138.36	37.26	133.84	34.31	139.61	36.33	-1.03	0.799866	1.01	0.983201	1.04	0.519371	peptidylprolyl isomerase D (cyclophilin D)	BC011499
1448564_at	194.22	21.96	258.13	40.21	204.9	18.24	1.33	0.139519	1.06	0.715333	-1.26	0.203927	calcium and integrin binding 1 (calmyrin)	BC003714
1417058_a_at	407.86	17.8	444.96	43.42	390.66	38.59	1.09	0.502646	-1.04	0.726521	-1.14	0.181307	RIKEN cDNA 0610010I12 gene	NM_025327
1417059_at	465.75	69.93	484.86	65.41	479.38	47.26	1.04	0.774357	1.03	0.844936	-1.01	0.826422	RIKEN cDNA 0610010I12 gene	NM_025327
1448565_at	118.38	26.98	125.18	29.17	136.63	22.99	1.06	0.776599	1.15	0.454257	1.09	0.485894	"protein phosphatase 1, regulatory (inhibitor) subunit 11"	NM_029632
1417060_at	88.52	9.16	83.74	6.38	81.65	8.27	-1.06	0.632336	-1.08	0.479924	-1.03	0.872454	"protein phosphatase 1, regulatory (inhibitor) subunit 11"	AW494322
1417061_at	253.09	49.47	258.72	62.31	235.75	57.25	1.02	0.920112	-1.07	0.828114	-1.1	0.531724	"solute carrier family 39 (iron-regulated transporter), member 1"	BC003438
1448566_at	165.47	36.83	152.69	38.61	156.39	37.27	-1.08	0.534658	-1.06	0.693083	1.02	0.718684	"solute carrier family 39 (iron-regulated transporter), member 1"	AF226613
1417062_at	154.88	8.11	167.38	12.78	156.54	6.02	1.08	0.396656	1.01	0.82657	-1.07	0.43931	RIKEN cDNA 2810037C14 gene	NM_026034
1417063_at	787.84	331.53	810.51	410.65	729.51	363.33	1.03	0.93905	-1.08	0.840653	-1.11	0.404642	"complement component 1, q subcomponent, beta polypeptide"	NM_009777
1448567_at	72.59	10.71	65.66	9.05	78.78	8.76	-1.11	0.573489	1.09	0.546922	1.2	0.211225	PL6 protein	NM_019704
1417064_at	247.51	32.21	255.36	23.92	247.52	18.43	1.03	0.786929	1	0.893366	-1.03	0.732351	RIKEN cDNA 5830427H10 gene	NM_026365
1448568_a_at	367.11	59.35	316.16	33.26	326.2	46.74	-1.16	0.259757	-1.13	0.199144	1.03	0.65869	"solute carrier family 20, member 1"	NM_015747
1417065_at	290.25	134.27	202.2	112.41	228.02	125.47	-1.44	0.411939	-1.27	0.583388	1.13	0.337402	early growth response 1	NM_007913
1417066_at	93.44	15.14	91.69	9.48	80.78	8.02	-1.02	0.878954	-1.16	0.50851	-1.14	0.454733	RIKEN cDNA 4632432J16 gene	NM_023341
1417067_s_at	12.76	3.93	7.68	6.45	8.67	2.57	-1.66	0.537419	-1.47	0.447074	1.13	0.810816	RIKEN cDNA 4632432J16 gene	AK014605
1417068_a_at	600.3	76.93	652.66	102.12	651.05	98.05	1.09	0.622184	1.08	0.669328	-1	0.919003	"protein tyrosine phosphatase, non-receptor type 1"	BC010191
1426170_a_at	9.44	2.07	10.62	2.36	8.89	3.37	1.13	0.733046	-1.06	0.879045	-1.19	0.719291	"CD8 antigen, beta chain"	U34882
1448569_at	356.72	50.15	394.79	35.49	414.07	29.85	1.11	0.364777	1.16	0.133913	1.05	0.566691	"CD8 antigen, beta chain"	BF682469
1448570_at	356.64	59.3	374.58	47.53	341.95	29.87	1.05	0.803396	-1.04	0.776653	-1.1	0.29607	"glia maturation factor, beta"	NM_022023
1417069_a_at	64.96	19.74	58.51	20.2	56.84	19.65	-1.11	0.689705	-1.14	0.514728	-1.03	0.841764	"glia maturation factor, beta"	BG066438
1448571_a_at	163.76	14.87	192.37	21.66	188.57	14.73	1.17	0.307354	1.15	0.290632	-1.02	0.7007	"glia maturation factor, beta"	BG228815
1417070_at	223.65	44.71	200.13	36.78	196.43	31.05	-1.12	0.559834	-1.14	0.518304	-1.02	0.906995	expressed sequence AW111961	NM_133969
1417071_s_at	135	19.93	145.16	28.39	151.67	31.81	1.08	0.603042	1.12	0.406277	1.04	0.825444	expressed sequence AW111961	NM_133969
1448572_at	32.99	7.62	24.09	7.31	31.75	10.28	-1.37	0.345497	-1.04	0.959339	1.32	0.472503	prolactin-like protein A	NM_011165
1417072_at	94.2	34.06	78.1	27.42	75.13	25.11	-1.21	0.661368	-1.25	0.534048	-1.04	0.755965	"solute carrier family 22 (organic anion transporter), member 6"	NM_008766
1417073_a_at	380.2	32.19	400.82	58.85	352.7	45.13	1.05	0.713592	-1.08	0.649686	-1.14	0.424835	quaking	NM_021881
1448573_a_at	65.23	18.58	68.19	17.08	67.28	25.45	1.05	0.594379	1.03	0.886022	-1.01	0.834854	CEA-related cell adhesion molecule 10	NM_007675
1417074_at	90.89	10.47	123.76	36.04	125.45	43.38	1.36	0.339217	1.38	0.419625	1.01	0.977907	CEA-related cell adhesion molecule 10	NM_007675
1417075_at	192.06	30.24	197.49	37.33	199.21	27.29	1.03	0.812097	1.04	0.569476	1.01	0.82337	RIKEN cDNA 2010309E21 gene	NM_025591
1448574_at	183.43	16.07	186.95	12.79	179.82	18.1	1.02	0.928389	-1.02	0.95442	-1.04	0.697156	"expressed in non-metastatic cells 6, protein (nucleoside diphosphate kinase)"	NM_018757
1417076_at	46.51	5.93	48.83	6.38	37.76	7.31	1.05	0.860541	-1.23	0.270514	-1.29	0.161574	"gb:NM_027281.1 /DB_XREF=gi:13386215 /GEN=1700007P10Rik /FEA=FLmRNA /CNT=64 /TID=Mm.26654.1 /TIER=FL+Stack /STK=58 /UG=Mm.26654 /LL=69980 /DEF=Mus musculus RIKEN cDNA 1700007P10 gene (1700007P10Rik), mRNA. /PROD=RIKEN cDNA 1700007P10 /FL=gb:NM_027281.1"	NM_027281
1417077_at	146.42	25	164.31	16.92	152.77	16.58	1.12	0.511209	1.04	0.762677	-1.08	0.675656	B-cell receptor-associated protein 29	NM_007530
1417078_at	243.75	26.42	214.79	12.51	214.76	14.98	-1.13	0.273875	-1.14	0.32227	-1	0.989268	"lectin, galactose-binding, soluble 2"	NM_025622
1417079_s_at	64.85	7.73	73.59	11.78	68.58	5	1.13	0.325576	1.06	0.684829	-1.07	0.573671	"lectin, galactose-binding, soluble 2"	NM_025622
1448575_at	115.95	5.21	107.3	9.17	124.47	8.23	-1.08	0.394431	1.07	0.358699	1.16	0.133243	interleukin 7 receptor	NM_008372
1448576_at	27.13	5.92	35.39	9.03	32.95	10.95	1.3	0.429221	1.21	0.568967	-1.07	0.904296	interleukin 7 receptor	AI573431
1417080_a_at	86.55	12.14	81.87	13.12	88.08	13.51	-1.06	0.731991	1.02	0.896721	1.08	0.49632	signaling intermediate in Toll pathway-evolutionarily conserved	NM_012029
1425681_a_at	16.94	4.18	22.57	4.2	20.02	2.8	1.33	0.50935	1.18	0.654766	-1.13	0.588136	prion protein dublet	AF165166
1417081_a_at	348.18	22.65	402.89	32.79	374.07	33.47	1.16	0.160247	1.07	0.515867	-1.08	0.228206	synaptogyrin 2	BC004829
1448577_x_at	412.14	41.87	459.61	56.77	460.23	60.74	1.12	0.51166	1.12	0.556631	1	0.975225	synaptogyrin 2	BC004829
1417082_at	861.35	111.73	840.23	103.75	907.67	101.71	-1.03	0.712389	1.05	0.54776	1.08	0.194212	"acidic nuclear phosphoprotein 32 family, member B"	NM_130889
1417083_at	912.94	79.88	892.51	95.67	918.04	63.62	-1.02	0.872252	1.01	0.914755	1.03	0.700903	RIKEN cDNA 1190006C12 gene	NM_024171
1417084_at	144.46	33.72	164.53	64.38	200.89	51.24	1.14	0.693087	1.39	0.228989	1.22	0.506063	eukaryotic translation initiation factor 4E binding protein 2	NM_010124
1417085_at	24.53	6.35	23.68	5.3	21.22	4.87	-1.04	0.965633	-1.16	0.664534	-1.12	0.638365	hydroxysteroid (17-beta) dehydrogenase 5	NM_030611
1448578_at	250.43	25.7	253.34	41.66	224.23	18.76	1.01	0.963331	-1.12	0.303954	-1.13	0.448087	"platelet-activating factor acetylhydrolase, isoform 1b, beta1 subunit"	NM_013625
1460199_a_at	347.06	59.88	353.54	48.86	399.36	46.32	1.02	0.949053	1.15	0.464452	1.13	0.195243	"platelet-activating factor acetylhydrolase, isoform 1b, beta1 subunit"	BE688382
1417086_at	111.12	13.65	110.74	15.89	113.06	17.93	-1	0.957509	1.02	0.8531	1.02	0.98701	"platelet-activating factor acetylhydrolase, isoform 1b, beta1 subunit"	BG975639
1448579_at	210.08	38.63	218.74	24.96	220.49	26.13	1.04	0.873857	1.05	0.852591	1.01	0.856047	"selectin, endothelial cell, ligand"	NM_009149
1448580_at	194.2	19.25	200.53	14.48	223.47	18.75	1.03	0.880001	1.15	0.193329	1.11	0.287624	"selectin, endothelial cell, ligand"	BG074127
1417087_at	260.39	25.62	284.46	22.21	291.17	19.87	1.09	0.574423	1.12	0.350209	1.02	0.840002	expressed sequence AI593353	BM236195
1417088_at	52.84	4.91	50.66	4.64	46.83	5.75	-1.04	0.630337	-1.13	0.53846	-1.08	0.69531	zinc finger protein 346	NM_012017
1448581_at	82.95	12.99	81.4	6.48	85.17	7.23	-1.02	0.921425	1.03	0.845468	1.05	0.578944	zinc finger protein 346	AW493043
1417089_a_at	85.73	8.7	76.07	6.95	82.14	9.15	-1.13	0.319462	-1.04	0.599806	1.08	0.664805	"creatine kinase, mitochondrial 1, ubiquitous"	NM_009897
1451912_a_at	19.51	5.59	18.21	7.03	19.93	6.99	-1.07	0.812724	1.02	0.888344	1.09	0.829521	fibroblast growth factor receptor-like 1	AF321301
1448582_at	123.53	25.53	138.42	19.24	137.94	12.65	1.12	0.514853	1.12	0.550223	-1	0.883605	RIKEN cDNA 5730471K09 gene	NM_025680
1417090_at	45.9	8.15	41.84	8.66	41.55	8.69	-1.1	0.66308	-1.1	0.66347	-1.01	0.971203	reticulocalbin	NM_009037
1448583_at	183.1	16.93	171.61	17.93	177.53	10.5	-1.07	0.463442	-1.03	0.69488	1.03	0.76066	expressed sequence AA960436	NM_133954
1417091_at	130.8	13.71	142.15	21.13	146.13	19.08	1.09	0.701423	1.12	0.494779	1.03	0.826548	conserved helix-loop-helix ubiquitous kinase	NM_007700
1448584_at	85.89	5.1	85.31	7.07	75.28	4.73	-1.01	0.942878	-1.14	0.117607	-1.13	0.173678	RIKEN cDNA 1200013F24 gene	NM_025822
1417092_at	40.98	6.4	46.15	5.91	39.38	4.77	1.13	0.509762	-1.04	0.846817	-1.17	0.407454	parathyroid hormone receptor 1	BC013446
1417093_a_at	57.7	6.35	54.67	5.4	55.61	5.42	-1.06	0.673807	-1.04	0.858747	1.02	0.896645	"general transcription factor II H, polypeptide 4"	NM_010364
1448585_at	74.68	17.64	72.85	14.93	71.05	12.55	-1.03	0.90608	-1.05	0.732447	-1.03	0.875432	"general transcription factor II H, polypeptide 4"	NM_010364
1417094_at	116.54	33.65	138.57	34.4	109.69	28.65	1.19	0.330313	-1.06	0.629823	-1.26	0.096557	brain acyl-CoA hydrolase	NM_133348
1417095_a_at	102.53	11.96	107.9	13.18	95.12	11.73	1.05	0.740768	-1.08	0.519075	-1.13	0.313778	heat shock protein 4	NM_015765
1448586_at	146.99	22.66	144.57	23.25	147.14	17.85	-1.02	0.940513	1	0.987888	1.02	0.700533	heat shock protein 4	NM_015765
1417096_at	139.62	18.43	128.54	20.56	130.9	19.62	-1.09	0.52763	-1.07	0.721511	1.02	0.68504	RIKEN cDNA 2810430M08 gene	NM_026041
1448587_at	391.06	37.73	388.93	26.35	372.48	22.51	-1.01	0.893548	-1.05	0.60999	-1.04	0.641497	expressed sequence AI447804	NM_134023
1417097_at	75.92	9.52	71.59	8.9	86.6	9.65	-1.06	0.739467	1.14	0.334424	1.21	0.138831	nuclear receptor binding factor 1	NM_025297
1417098_s_at	45.91	10.4	49.05	6.58	41.47	4.73	1.07	0.675157	-1.11	0.599575	-1.18	0.258239	nuclear receptor binding factor 1	NM_025297
1417099_at	95.46	12.78	99.91	12.17	96.64	10.11	1.05	0.714308	1.01	0.967536	-1.03	0.694759	Ftsj homolog (E. coli)	NM_133991
1417100_at	128.18	13.4	120.88	12.92	116.13	8.92	-1.06	0.610373	-1.1	0.458036	-1.04	0.755467	hypothetical protein 425O18-1	BC026888
1448588_at	89.21	20.45	68.86	16.03	81.19	24.35	-1.3	0.453556	-1.1	0.805773	1.18	0.300798	hypothetical protein 425O18-1	AV336016
1417101_at	60.45	5.34	61.26	4	54.54	6.17	1.01	0.935175	-1.11	0.249857	-1.12	0.385266	heat shock protein 2	BC004714
1417102_a_at	356.69	27.8	431.07	63.39	415.63	21.27	1.21	0.299612	1.17	0.154956	-1.04	0.817942	"NADH dehydrogenase (ubiquinone) 1 beta subcomplex, 5"	BC025155
1448589_at	436.99	66.7	503.62	79.13	476.77	47.1	1.15	0.420847	1.09	0.477776	-1.06	0.67478	"NADH dehydrogenase (ubiquinone) 1 beta subcomplex, 5"	BC025155
1417103_at	79.16	8.81	116.53	13.13	108.4	10.81	1.47	0.086143	1.37	0.110704	-1.07	0.406983	D-dopachrome tautomerase	NM_010027
1417104_at	920.96	129.61	992.05	83.07	865.75	97.46	1.08	0.386912	-1.06	0.668263	-1.15	0.241995	epithelial membrane protein 3	BC001999
1448590_at	225.41	42.68	193.3	31.63	194.69	23.91	-1.17	0.537606	-1.16	0.450415	1.01	0.991472	"procollagen, type VI, alpha 1"	NM_009933
1425784_a_at	176.12	32.72	183.87	41.37	174.6	39.34	1.04	0.835568	-1.01	0.958992	-1.05	0.570881	olfactomedin 1	D78264
1417105_at	373.62	43.46	466.21	55.36	430.7	23.7	1.25	0.14233	1.15	0.308011	-1.08	0.431152	RIKEN cDNA 1810017G16 gene	NM_021502
1448591_at	2370.98	250.82	2530.9	252.89	2576.56	262.82	1.07	0.283664	1.09	0.192012	1.02	0.850249	cathepsin S	NM_021281
1417106_at	137.07	24.31	154.22	22.91	129.2	14.27	1.13	0.528424	-1.06	0.769634	-1.19	0.154878	RIKEN cDNA 2810411G23 gene	NM_025482
1417107_at	109.23	10.27	99.77	6.77	102.32	8.09	-1.09	0.474883	-1.07	0.628706	1.03	0.730153	RIKEN cDNA 2810411G23 gene	BC006886
1417108_at	126.59	9.84	136.52	8.49	118.84	9.1	1.08	0.379947	-1.07	0.54318	-1.15	0.155871	RIKEN cDNA 1200014P03 gene	NM_029091
1417109_at	60.9	13.55	63.61	7.84	62.85	6.56	1.04	0.861934	1.03	0.921789	-1.01	0.868571	lipocalin 7	BC005738
1448592_at	208.36	51.04	215.57	56.9	221.45	44.73	1.03	0.803145	1.06	0.625418	1.03	0.595421	cartilage associated protein	NM_019922
1417110_at	212.57	36.71	220.94	40.19	212.42	37.67	1.04	0.852932	-1	0.99503	-1.04	0.46365	"mannosidase 1, alpha"	NM_008548
1417111_at	258.63	35.93	263	40.22	238.29	37.69	1.02	0.933042	-1.09	0.735067	-1.1	0.376292	"mannosidase 1, alpha"	BB070019
1417112_at	194	41.79	208	35.77	209.58	38.44	1.07	0.587427	1.08	0.359134	1.01	0.993075	RIKEN cDNA 6330544B05 gene	NM_024191
1417113_at	161.81	13.74	194.4	25.24	168.37	17.91	1.2	0.125164	1.04	0.646591	-1.15	0.107506	germ cell-less homolog (Drosophila)	NM_011818
1417114_at	70.78	18.81	83.5	18.93	79.67	14.2	1.18	0.461144	1.13	0.640006	-1.05	0.718347	germ cell-less homolog (Drosophila)	AF163665
1448593_at	40.67	11.93	37.83	9.39	43.16	6.44	-1.08	0.903451	1.06	0.897743	1.14	0.672388	WNT1 inducible signaling pathway protein 1	AF100777
1448594_at	60.91	16.89	55.03	13.73	47.09	7.08	-1.11	0.798081	-1.29	0.360557	-1.17	0.59167	WNT1 inducible signaling pathway protein 1	NM_018865
1417115_at	66.83	5.61	82.36	7.48	72.2	6.51	1.23	0.191987	1.08	0.610949	-1.14	0.178684	mitogen activated protein kinase kinase kinase 12	NM_009582
1448595_a_at	21.04	5.45	60.77	24.73	48.65	19.37	2.89	0.15786	2.31	0.157255	-1.25	0.352231	reduced expression 3	NM_009052
1417116_at	132.58	5.48	158.77	11.14	142.74	10.11	1.2	0.111467	1.08	0.477941	-1.11	0.189164	expressed sequence AA589632	NM_133987
1448596_at	181.31	18.07	181.96	27.21	193.56	25.5	1	0.995574	1.07	0.531517	1.06	0.591408	expressed sequence AA589632	BG069516
1431429_a_at	103.13	7.89	88.92	16.47	97.1	6.19	-1.16	0.546379	-1.06	0.574485	1.09	0.527128	ADP-ribosylation-like 4	AK006286
1448597_at	118.58	8.35	135.93	11.82	125.47	8.52	1.15	0.149741	1.06	0.521146	-1.08	0.331029	RIKEN cDNA 1700057K18 gene	NM_024199
1417117_at	54.05	5.95	55.82	5.01	56	5.22	1.03	0.826705	1.04	0.785496	1	0.965731	RIKEN cDNA 1700057K18 gene	NM_024199
1417118_a_at	83.76	27.98	101.64	32.73	94.47	24.34	1.21	0.441787	1.13	0.543837	-1.08	0.556739	N-acetyltransferase ARD1 homolog (S. cerevisiae)	NM_019870
1448598_at	72.83	7.25	84.37	15.02	75.97	9.79	1.16	0.471622	1.04	0.703306	-1.11	0.628728	matrix metalloproteinase 17	NM_011846
1417119_at	93.76	8.03	97.15	7.45	104.01	9.6	1.04	0.799672	1.11	0.359421	1.07	0.565304	zinc finger like protein 1	NM_024231
1417120_at	156.17	12.23	125.48	11.19	123.89	11.27	-1.24	0.154317	-1.26	0.158399	-1.01	0.896081	"DNA segment, Chr 4, Wayne State University 114, expressed"	NM_133873
1448599_s_at	360.05	12.22	317.89	12.22	348.59	13.65	-1.13	0.069409	-1.03	0.610674	1.1	0.097952	"DNA segment, Chr 4, Wayne State University 114, expressed"	NM_133873
1417121_at	45.38	8.39	41.28	5.51	39.52	6.45	-1.1	0.641051	-1.15	0.591875	-1.04	0.91664	"gamma-aminobutyric acid (GABA-A) receptor, subunit alpha 6"	NM_008068
1417122_at	52.31	13.86	38.49	4.93	46.31	5.3	-1.36	0.34809	-1.13	0.650834	1.2	0.126748	vav 3 oncogene	BC027242
1448600_s_at	99.3	19.34	83.91	4.19	82.4	11.71	-1.18	0.41588	-1.21	0.103643	-1.02	0.902309	vav 3 oncogene	BC027242
1417123_at	110.98	11.71	93.97	10.04	90.28	10.34	-1.18	0.348012	-1.23	0.302595	-1.04	0.748511	vav 3 oncogene	NM_020505
1417124_at	695.49	88.08	725.43	42.59	769.69	35.52	1.04	0.785439	1.11	0.475256	1.06	0.304133	destrin	NM_019771
1417125_at	286.18	61.03	296.73	61.47	273.22	45.74	1.04	0.670927	-1.05	0.671908	-1.09	0.336496	S-adenosylhomocysteine hydrolase	NM_016661
1417126_a_at	823.09	80.08	894.26	96.07	896.53	53.64	1.09	0.577912	1.09	0.32897	1	0.978084	RIKEN cDNA 3110001N18 gene	NM_026517
1432091_a_at	354.08	67.85	403.83	72.23	409.91	61.6	1.14	0.484177	1.16	0.480725	1.02	0.82386	RIKEN cDNA 1810012I01 gene	AK007455
1417127_at	48.31	5.19	43.43	4.85	46.81	4.71	-1.11	0.543789	-1.03	0.839447	1.08	0.532768	"homeo box, msh-like 1"	BC016426
1448601_s_at	113.46	11.08	96.59	12.64	102.88	5.77	-1.17	0.358504	-1.1	0.501242	1.07	0.717242	"homeo box, msh-like 1"	BC016426
1417128_at	141.17	35.05	171.94	45.78	144.42	32.39	1.22	0.380097	1.02	0.934862	-1.19	0.251781	RIKEN cDNA 2810052M02 gene	NM_023320
1417129_a_at	96.73	9.15	99.3	13.34	84.16	9.92	1.03	0.815379	-1.15	0.194911	-1.18	0.293238	myeloid ecotropic viral integration site-related gene 1	U68384
1417130_s_at	277.04	122.91	261.43	68.43	284.75	84.46	-1.06	0.868831	1.03	0.920714	1.09	0.462491	angiopoietin-like 4	NM_020581
1417131_at	324.88	27.27	306	27.64	291.87	24.04	-1.06	0.645952	-1.11	0.388157	-1.05	0.500112	cell division cycle 25 homolog A (S. cerevisiae)	NM_007658
1417132_at	339.85	19.27	305.85	9	342.17	23.27	-1.11	0.186037	1.01	0.892871	1.12	0.280956	cell division cycle 25 homolog A (S. cerevisiae)	C76119
1448602_at	544.66	81.29	520.66	61.42	516.87	41.74	-1.05	0.790487	-1.05	0.678719	-1.01	0.936331	muscle glycogen phosphorylase	NM_011224
1417133_at	264.07	56.44	245.33	90.6	233.63	90.83	-1.08	0.810176	-1.13	0.701164	-1.05	0.528752	"peripheral myelin protein, 22 kDa"	NM_008885
1417134_at	118.75	21.44	113.34	16.09	112.8	6.15	-1.05	0.698349	-1.05	0.807607	-1	0.957992	serine/arginine-rich protein specific kinase 2	BC020178
1448603_at	98.76	6.84	93.21	7.56	94.6	8.28	-1.06	0.700553	-1.04	0.709006	1.01	0.920739	serine/arginine-rich protein specific kinase 2	NM_009274
1417135_at	154.07	11.9	148.04	20.33	140.68	17.07	-1.04	0.843884	-1.1	0.637833	-1.05	0.739782	serine/arginine-rich protein specific kinase 2	BG805074
1417136_s_at	29.55	18.01	37.94	22.67	29.66	17.34	1.28	0.53925	1	0.95012	-1.28	0.684545	serine/arginine-rich protein specific kinase 2	BG805074
1448604_at	105.19	21.12	114.13	21.27	137.9	16.83	1.09	0.665349	1.31	0.129489	1.21	0.092503	uridine-cytidine kinase 2	NM_030724
1417137_at	80.45	10.98	65.26	7.94	70.56	11.6	-1.23	0.331576	-1.14	0.526254	1.08	0.638467	uridine-cytidine kinase 2	BF166660
1417138_s_at	322.44	67.87	363.78	59.9	348.41	43.87	1.13	0.534415	1.08	0.672187	-1.04	0.549144	"gb:NM_025554.1 /DB_XREF=gi:13384981 /GEN=Polr2e /FEA=FLmRNA /CNT=89 /TID=Mm.18579.1 /TIER=FL+Stack /STK=55 /UG=Mm.18579 /LL=66420 /DEF=Mus musculus polymerase (RNA) II (DNA directed) polypeptide E (25kD) (Polr2e), mRNA. /PROD=polymerase (RNA) II (DNA directed) polypeptide E(25kD) /FL=gb:NM_025554.1"	NM_025554
1448605_at	151.32	50.11	174.91	50.64	154.84	39.1	1.16	0.60124	1.02	0.955635	-1.13	0.392728	"ras homolog gene family, member C"	NM_007484
1417139_at	100.88	6.97	82.33	7.34	86.26	9.1	-1.23	0.158058	-1.17	0.349394	1.05	0.647566	RIKEN cDNA 1700022L09 gene	NM_025853
1417140_a_at	165.81	14.64	169.67	13.25	176.13	17.5	1.02	0.843289	1.06	0.555148	1.04	0.63607	"protein tyrosine phosphatase, non-receptor type 2"	NM_008977
1417141_at	111.13	14.98	124.67	21.11	99.21	17.74	1.12	0.427033	-1.12	0.369385	-1.26	0.296693	interferon gamma induced GTPase	NM_018738
1417142_at	188.31	9.64	169.86	14.67	172.86	9.79	-1.11	0.274615	-1.09	0.349973	1.02	0.880616	RIKEN cDNA 4932442K08 gene	NM_024203
1432419_a_at	169.81	10.03	212.87	21.93	203.19	25.82	1.25	0.066684	1.2	0.277146	-1.05	0.684141	expressed sequence AI256456	AK012535
1417143_at	59.51	7.36	53.55	8.39	51.28	6.43	-1.11	0.640569	-1.16	0.344698	-1.04	0.771988	"endothelial differentiation, lysophosphatidic acid G-protein-coupled receptor, 2"	BC025425
1448606_at	161.04	21.35	146.98	15.47	142.3	16.09	-1.1	0.516007	-1.13	0.547186	-1.03	0.793794	"endothelial differentiation, lysophosphatidic acid G-protein-coupled receptor, 2"	U70622
1417144_at	103.95	16.6	121.34	18.62	117.59	14.47	1.17	0.215126	1.13	0.340892	-1.03	0.817978	expressed sequence AI451582	NM_134024
1417145_at	69.96	12.1	58.73	9.38	57.69	14.93	-1.19	0.224769	-1.21	0.442742	-1.02	0.934202	expressed sequence AW538212	NM_133921
1417146_at	61.36	11.83	74.56	13.24	71.74	10.7	1.22	0.346796	1.17	0.348085	-1.04	0.777791	RIKEN cDNA 2410018C20 gene	NM_026423
1417147_at	65.8	10.01	63.62	7.97	70.17	5.64	-1.03	0.819203	1.07	0.819804	1.1	0.458489	"hypothetical protein, clone 1-82"	NM_019833
1425902_a_at	95.9	21.08	106.89	28.88	129.66	33.34	1.11	0.685126	1.35	0.255729	1.21	0.199903	"nuclear factor of kappa light polypeptide gene enhancer in B-cells 2, p49/p100"	AF155372
1436970_a_at	8.51	1.59	6.95	2.05	6.41	3.1	-1.23	0.601365	-1.33	0.597223	-1.08	0.927684	"platelet derived growth factor receptor, beta polypeptide"	AA499047
1417148_at	10.24	3.12	17.39	3.59	19.22	6.5	1.7	0.249272	1.88	0.275728	1.11	0.850437	"platelet derived growth factor receptor, beta polypeptide"	NM_008809
1417149_at	26.74	9.08	20	10.01	28.95	8.88	-1.34	0.46901	1.08	0.716656	1.45	0.293772	"procollagen-proline, 2-oxoglutarate 4-dioxygenase (proline 4-hydroxylase), alpha II polypeptide"	NM_011031
1417150_at	51.78	8.91	61.22	8.4	61.18	9.47	1.18	0.64788	1.18	0.57356	-1	0.967201	"solute carrier family 6 (neurotransmitter transporter, serotonin), member 4"	NM_010484
1417151_a_at	89.1	10.17	72.09	6.3	71.05	5.44	-1.24	0.250138	-1.25	0.234092	-1.01	0.874367	neurotensin receptor 2	NM_008747
1417152_at	81.26	5.46	83.45	8.24	77.45	7.33	1.03	0.934113	-1.05	0.451839	-1.08	0.560382	RIKEN cDNA 0610020I02 gene	BC022103
1417153_at	26.45	5.7	25.71	14.71	33.07	5.68	-1.03	0.976939	1.25	0.221014	1.29	0.511579	RIKEN cDNA 0610020I02 gene	NM_026495
1417154_at	75.48	4.58	84.54	7.16	64.92	5.32	1.12	0.301401	-1.16	0.162516	-1.3	0.034258	"solute carrier family 25 (mitochondrial carrier, brain), member 14"	NM_011398
1417155_at	15.48	2.95	12.55	3.03	14.95	3.32	-1.23	0.440123	-1.04	0.941256	1.19	0.75434	neuroblastoma myc-related oncogene 1	BC005453
1417156_at	50.73	9.13	72.96	28.43	92.18	30.69	1.44	0.426892	1.82	0.195361	1.26	0.270934	"keratin complex 1, acidic, gene 19"	NM_008471
1417157_at	155.6	30.78	169.71	23.34	167.94	16.26	1.09	0.580225	1.08	0.674106	-1.01	0.869022	ARP10 actin-related protein 10 homolog  (S. cerevisiae)	BC002227
1417158_at	58.65	4.66	60.16	7.87	47.21	6.76	1.03	0.897505	-1.24	0.140492	-1.27	0.145229	cDNA sequence BC003332	NM_030260
1417159_at	114.63	12.72	104.37	9.2	97.33	10.31	-1.1	0.552353	-1.18	0.260567	-1.07	0.695263	cDNA sequence BC003332	BB238025
1417160_s_at	40.49	5.38	39.37	8.76	41.31	5.25	-1.03	0.871245	1.02	0.955022	1.05	0.808325	extracellular proteinase inhibitor	NM_007969
1417161_at	157.01	39.65	172.18	30.72	162.63	25.05	1.1	0.75292	1.04	0.901592	-1.06	0.572419	"DNA segment, Chr 19, ERATO Doi 144, expressed"	NM_026373
1417162_at	323.84	24.15	418.33	48.21	371.71	48.2	1.29	0.073845	1.15	0.284016	-1.13	0.118202	RIKEN cDNA 2310061B02 gene	BC004752
1417163_at	51.07	7.03	48.34	4.25	43.6	4.38	-1.06	0.718286	-1.17	0.458813	-1.11	0.595481	dual specificity phosphatase 10	BC025066
1417164_at	89.94	7.24	93.93	5.77	88.59	8.41	1.04	0.719865	-1.02	0.90897	-1.06	0.629272	dual specificity phosphatase 10	NM_022019
1417165_at	421.03	56.1	455.68	55.2	417.27	28.58	1.08	0.542625	-1.01	0.949232	-1.09	0.501801	methyl-CpG binding domain protein 2	NM_010773
1417166_at	56.26	6.57	53.26	5.76	48.5	6.58	-1.06	0.659762	-1.16	0.224154	-1.1	0.631704	expressed sequence AU015605	NM_133948
1417167_at	439.51	28.85	370.52	45.33	383.41	16.99	-1.19	0.268309	-1.15	0.218145	1.03	0.781396	"DNA segment, Chr 7, Wayne State University 180, expressed"	NM_138586
1417168_a_at	49.17	7.23	57.24	11.66	56.75	6.94	1.16	0.581165	1.15	0.518984	-1.01	0.977398	ubiquitin specific protease 2	NM_016808
1417169_at	204.68	13.28	194.28	7.29	191.95	9.2	-1.05	0.450933	-1.07	0.4335	-1.01	0.872721	RIKEN cDNA B930035K21 gene	AI553394
1417170_at	106.05	16.93	109.71	20.89	100.27	11.73	1.03	0.784163	-1.06	0.435914	-1.09	0.441135	leucine zipper transcription factor-like 1	NM_033322
1460200_s_at	17.93	3.3	14.86	2.91	16.35	3.52	-1.21	0.730845	-1.1	0.951281	1.1	0.729657	leucine zipper transcription factor-like 1	BC026840
1417171_at	29.43	3.77	41.86	5.69	33.8	4.81	1.42	0.139649	1.15	0.433122	-1.24	0.180806	IL2-inducible T-cell kinase	NM_010583
1425525_a_at	416.76	29.09	464.83	92.06	489.29	117.02	1.12	0.657361	1.17	0.597792	1.05	0.58358	"purinergic receptor P2X, ligand-gated ion channel 4"	AF089751
1417172_at	3.62	2.98	9.47	3.66	5.81	2.96	2.61	0.238815	1.61	0.605662	-1.63	0.406702	ubiquitin-conjugating enzyme 8	BC008238
1417173_at	131.81	11.26	130.34	13.28	136.1	11.6	-1.01	0.937179	1.03	0.761355	1.04	0.686514	cAMP responsive element binding protein-like 1	BC013534
1417174_at	26.89	4.49	28.75	4.6	26.04	4.12	1.07	0.682729	-1.03	0.904409	-1.1	0.63948	RIKEN cDNA 1810021J13 gene	NM_025464
1417175_at	94.08	7.77	80.11	10.43	88.17	11.15	-1.17	0.310683	-1.07	0.629126	1.1	0.523133	"casein kinase 1, epsilon"	BC026127
1417176_at	152.91	18.07	154.35	20.59	146.23	17.07	1.01	0.917668	-1.05	0.680362	-1.06	0.435087	"casein kinase 1, epsilon"	BE952001
1417177_at	134.14	32.6	155.54	39.81	141.15	28.79	1.16	0.307923	1.05	0.581571	-1.1	0.539133	galactokinase 1	NM_016905
1452330_a_at	162.95	28.33	154.2	33.48	157.55	27.48	-1.06	0.603145	-1.03	0.851014	1.02	0.691094	RIKEN cDNA 1200013A08 gene	BB765827
1417178_at	232.75	36.71	237.88	25.71	250.95	23.79	1.02	0.960005	1.08	0.556543	1.05	0.577608	semaF cytoplasmic domain associated protein 2	NM_016867
1417179_at	152.53	23.76	157.72	17.53	162.36	14.02	1.03	0.796469	1.06	0.732426	1.03	0.901777	transmembrane 4 superfamily member 9	NM_019571
1417180_at	147.48	8.76	156.85	8.14	152.94	6.43	1.06	0.404915	1.04	0.648809	-1.03	0.699079	proprotein convertase subtilisin/kexin type 7	NM_008794
1426002_a_at	61.55	6.87	72.29	11.57	73.37	13.24	1.17	0.345358	1.19	0.351655	1.01	0.992315	cell division cycle 71 homolog (S. cerevisiae)-like 1	AB018574
1451783_a_at	107.43	13.11	109.26	11.02	115.33	6.07	1.02	0.789972	1.07	0.528038	1.06	0.442267	kinesin-associated protein 3	D50366
1417181_a_at	18.46	3.27	24.36	4.39	24.62	4.98	1.32	0.400536	1.33	0.231187	1.01	0.99273	kinesin-associated protein 3	AV213603
1417182_at	133.14	12.48	122.62	13.86	127.01	7.78	-1.09	0.458005	-1.05	0.666867	1.04	0.794585	"DnaJ (Hsp40) homolog, subfamily A, member 2"	NM_019794
1417183_at	224.03	33.13	210.45	28.99	253.21	27.19	-1.06	0.803986	1.13	0.396682	1.2	0.192278	"DnaJ (Hsp40) homolog, subfamily A, member 2"	C77509
1432848_a_at	229.83	40.07	213.39	23.65	209.75	23.65	-1.08	0.662347	-1.1	0.392853	-1.02	0.836128	RIKEN cDNA 1200004M23 gene	BF607492
1417184_s_at	183.76	26.2	128.08	12.64	174.05	19.1	-1.43	0.197245	-1.06	0.758944	1.36	0.094178	"hemoglobin, beta adult major chain"	BC027434
1417185_at	82.33	17.52	77.37	13.62	65.33	11.11	-1.06	0.901619	-1.26	0.30881	-1.18	0.374603	"lymphocyte antigen 6 complex, locus A"	BC002070
1417186_at	381.74	59.96	423.95	56.24	396.24	44.61	1.11	0.365613	1.04	0.566814	-1.07	0.600474	huntingtin interacting protein 2	NM_016786
1417187_at	16.59	4.63	17.31	6.49	19.09	4.77	1.04	0.999868	1.15	0.825599	1.1	0.954085	huntingtin interacting protein 2	AI551201
1417188_s_at	60.82	8.61	57.96	5.43	51.61	4.78	-1.05	0.767676	-1.18	0.373252	-1.12	0.326984	huntingtin interacting protein 2	AI551201
1417189_at	759.81	124.89	868.88	105.16	874.81	98.81	1.14	0.429187	1.15	0.44397	1.01	0.918752	"proteasome (prosome, macropain) 28 subunit, beta"	NM_011190
1417190_at	369.62	40.62	494.35	81.85	460.52	70.59	1.34	0.169684	1.25	0.252465	-1.07	0.35285	pre-B-cell colony-enhancing factor	BC018358
1448607_at	58.11	5.42	60.01	8.74	65.49	10.08	1.03	0.773363	1.13	0.453985	1.09	0.652948	pre-B-cell colony-enhancing factor	AW989410
1448608_at	39.53	4.43	37.84	4.24	38.29	4.45	-1.04	0.747176	-1.03	0.819609	1.01	0.775021	decidual/trophoblast prolactin-related protein	NM_010088
1417191_at	393.97	63.46	430.19	82.43	487.38	110.05	1.09	0.498969	1.24	0.390025	1.13	0.548342	"DnaJ (Hsp40) homolog, subfamily B, member 9"	NM_013760
1448609_at	106.4	23.24	89.05	9.28	97.89	8.2	-1.19	0.464611	-1.09	0.697965	1.1	0.360807	"thiosulfate sulfurtransferase, mitochondrial"	BC005644
1417192_at	120.19	40.86	122.85	28.28	144.17	31.71	1.02	0.88812	1.2	0.446257	1.17	0.332111	"DNA segment, Chr 16, Indiana University Medical 22, expressed"	NM_138599
1448610_a_at	404.36	52.94	476.6	68.42	460.1	65.52	1.18	0.2868	1.14	0.519678	-1.04	0.674056	"superoxide dismutase 2, mitochondrial"	NM_013671
1417193_at	515.78	77.16	600.98	112.14	597.99	118.76	1.17	0.352261	1.16	0.461162	-1.01	0.921467	"superoxide dismutase 2, mitochondrial"	NM_013671
1417194_at	96.44	11.51	111.6	13.51	114.7	15.11	1.16	0.23454	1.19	0.266758	1.03	0.832955	"superoxide dismutase 2, mitochondrial"	AW701319
1448611_at	103.9	14.61	120.95	13.84	113.6	8.96	1.16	0.39124	1.09	0.49196	-1.06	0.664438	"DNA segment, Chr 8, ERATO Doi 594, expressed"	NM_133791
1417195_at	34.01	3.99	42.22	5.42	35.86	3.61	1.24	0.381589	1.05	0.731701	-1.18	0.387229	RIKEN cDNA 5330431C14 gene	BG068292
1417196_s_at	36.16	3.86	41.67	2.95	36.99	2.31	1.15	0.348776	1.02	0.861852	-1.13	0.250805	RIKEN cDNA 5330431C14 gene	BG068292
1417197_at	48.86	8.98	60.15	4.6	50.73	4.66	1.23	0.324676	1.04	0.964013	-1.19	0.210641	"DNA segment, Chr 8, ERATO Doi 594, expressed"	BM233191
1417198_at	46.88	6.04	41.57	5.25	47.54	6.04	-1.13	0.60017	1.01	0.973993	1.14	0.465103	"DNA segment, Chr 8, ERATO Doi 594, expressed"	BB706436
1448612_at	233.13	45.92	188.26	22.34	188.43	25.1	-1.24	0.4706	-1.24	0.355836	1	0.975199	stratifin	NM_018754
1448613_at	113.6	22.19	126.02	22.67	125.52	24.6	1.11	0.730115	1.1	0.746899	-1	0.977526	extracellular matrix protein 1	NM_007899
1417199_at	227.45	16.84	208.12	15.77	208.56	12.56	-1.09	0.554968	-1.09	0.454106	1	0.948851	RIKEN cDNA 1300007B12 gene	NM_020588
1417200_at	207.8	32.97	187.08	24.21	181.06	23.39	-1.11	0.472388	-1.15	0.278282	-1.03	0.826465	RIKEN cDNA 1300007B12 gene	AK007779
1425933_a_at	73.54	20.67	71.44	17.16	77.53	15.58	-1.03	0.892665	1.05	0.802151	1.09	0.545953	RIKEN cDNA 2010002I23 gene	BC006028
1417201_at	118.42	20.65	149.52	45.82	113.3	23.08	1.26	0.388744	-1.05	0.843534	-1.32	0.238709	RIKEN cDNA 2010002I23 gene	BB140287
1448614_at	46.87	7.38	47.29	8	54.95	6.82	1.01	0.997475	1.17	0.439669	1.16	0.539258	RIKEN cDNA 2010002I23 gene	BI202534
1417202_s_at	102.53	15.82	111.65	12.37	98.49	8.35	1.09	0.656881	-1.04	0.802995	-1.13	0.40156	ubiquitin-activating enzyme E1C	NM_011666
1417203_at	173.69	40.1	209.31	33.28	194.4	18.05	1.21	0.246964	1.12	0.495698	-1.08	0.531333	RIKEN cDNA 0610025L15 gene	BC010592
1417204_at	679.32	150.09	826.1	184.51	658.58	90.43	1.22	0.445832	-1.03	0.835917	-1.25	0.294663	RIKEN cDNA 1110007A14 gene	NM_025841
1417205_at	225.84	34.48	234.02	30.92	263.36	39.45	1.04	0.714615	1.17	0.239335	1.13	0.423013	RIKEN cDNA 1110007A14 gene	AJ278133
1448615_at	145.87	17.41	158.17	19.83	148.99	18.36	1.08	0.568251	1.02	0.905789	-1.06	0.559876	copper chaperone for superoxide dismutase	AF173379
1417206_at	121.28	15.44	130.22	15.14	121.57	9.38	1.07	0.680388	1	0.96372	-1.07	0.450318	uroporphyrinogen decarboxylase	NM_009478
1417207_at	58.4	6.92	62.81	3.33	60.94	6.04	1.08	0.528024	1.04	0.835759	-1.03	0.713099	"dishevelled 2, dsh homolog (Drosophila)"	NM_007888
1448616_at	151.4	15.28	157.37	9.33	155.74	9.64	1.04	0.822339	1.03	0.776566	-1.01	0.93037	"dishevelled 2, dsh homolog (Drosophila)"	BF466091
1417208_at	33.89	6.2	35.91	7.12	36.61	4.83	1.06	0.796921	1.08	0.740934	1.02	0.94527	alpha-methylacyl-CoA racemase	NM_008537
1417209_at	204.85	17.29	199.81	20.74	195.56	13.12	-1.03	0.932486	-1.05	0.457318	-1.02	0.793022	"hypothetical protein, MNCb-1504"	NM_021372
1448617_at	1494.6	140.56	1493.11	70.29	1564.02	69.45	-1	0.974097	1.05	0.639828	1.05	0.51936	CD53 antigen	NM_007651
1417210_at	92.02	5.49	93.98	15.98	73.37	16.99	1.02	0.927345	-1.25	0.352314	-1.28	0.157171	"eukaryotic translation initiation factor 2, subunit 3, structural gene Y-linked"	NM_012011
1417211_a_at	35.01	4.15	47.81	11.58	38.34	7.21	1.37	0.310307	1.1	0.696256	-1.25	0.595518	RIKEN cDNA 1110032A03 gene	NM_023483
1448618_at	98.81	14.26	111.31	15.5	121.31	16.02	1.13	0.597025	1.23	0.257551	1.09	0.429139	major vault protein	NM_080638
1417212_at	98.02	27.42	93.61	23.91	106.81	21.94	-1.05	0.82202	1.09	0.615265	1.14	0.214443	RIKEN cDNA 9530058B02 gene	NM_026633
1452466_a_at	257.82	34.31	224.61	23.91	201.64	22.71	-1.15	0.391219	-1.28	0.124788	-1.11	0.468264	RNA binding motif protein 6	BC026130
1417213_a_at	111.92	19.88	99.32	14.21	115.58	16.85	-1.13	0.294386	1.03	0.816059	1.16	0.114815	RNA binding motif protein 6	BB706030
1417214_at	204.57	37.07	161.65	30.73	169.13	25.05	-1.27	0.269426	-1.21	0.344282	1.05	0.633258	"RAB27b, member RAS oncogene family"	NM_030554
1417215_at	28.11	4.51	22.67	4.37	28.83	3.92	-1.24	0.257307	1.03	0.945505	1.27	0.343745	"RAB27b, member RAS oncogene family"	BB121269
1455434_a_at	90.03	10.08	91.76	7.63	83.05	6.71	1.02	0.860433	-1.08	0.415855	-1.1	0.233148	kinectin 1	BF162017
1417216_at	64.24	4.86	67.65	4.87	64.54	6.14	1.05	0.661746	1	0.991171	-1.05	0.629812	proviral integration site 2	NM_138606
1448619_at	126.13	12.72	160.66	9.56	150.72	15.96	1.27	0.102016	1.2	0.177325	-1.07	0.554857	7-dehydrocholesterol reductase	NM_007856
1448620_at	935.28	78.53	945.61	65.02	957.87	56.87	1.01	0.89865	1.02	0.709107	1.01	0.826725	"Fc receptor, IgG, low affinity III"	NM_010188
1417217_at	83.33	19.94	77.92	17.38	85.3	16.08	-1.07	0.696261	1.02	0.844011	1.09	0.592537	"melanoma antigen, family L, 2"	NM_013779
1417218_at	38.02	6.49	41.65	6.88	32.29	8.99	1.1	0.706833	-1.18	0.559282	-1.29	0.117866	RIKEN cDNA 2810048G17 gene	NM_133746
1417219_s_at	1593.11	342.08	1557.29	204.24	1557.68	168.13	-1.02	0.907173	-1.02	0.901082	1	0.977318	"thymosin, beta 10"	NM_025284
1417220_at	189.95	31.62	229.73	35.81	213.43	19.82	1.21	0.307757	1.12	0.406846	-1.08	0.640068	fumarylacetoacetate hydrolase	NM_010176
1448621_a_at	98.65	13.91	110.28	11.42	102.38	9.68	1.12	0.469395	1.04	0.791168	-1.08	0.515637	"sphingomyelin phosphodiesterase 1, acid lysosomal"	NM_011421
1460201_a_at	1971.66	202.08	2052.17	168.78	2125.07	111.17	1.04	0.737975	1.08	0.518173	1.04	0.533677	ribosomal protein L24	BC002110
1448622_at	301.13	40.96	330.5	43.53	299.2	29.53	1.1	0.470095	-1.01	0.996538	-1.1	0.335556	U6 snRNA-associated SM-like protein 4	NM_015816
1451943_a_at	134.72	24.26	126.95	18.5	148.68	23.27	-1.06	0.742192	1.1	0.527257	1.17	0.186108	"protein phosphatase 1A, magnesium dependent, alpha isoform"	AF259673
1417221_at	11.62	4.06	12.69	3.97	10.43	2.88	1.09	0.84723	-1.11	0.777505	-1.22	0.644692	"protein phosphatase 1A, magnesium dependent, alpha isoform"	BF136837
1454791_a_at	107.41	10.09	127.91	19.91	150.91	20.12	1.19	0.320946	1.4	0.118729	1.18	0.208361	retinoblastoma binding protein 4	AU040918
1417222_a_at	52.05	6.96	64	8.45	59.01	4.53	1.23	0.336376	1.13	0.302357	-1.08	0.659103	RIKEN cDNA 2310075C12 gene	NM_133739
1448623_at	220.64	15.23	197.72	11.46	213.23	13.1	-1.12	0.16817	-1.03	0.712754	1.08	0.240529	RIKEN cDNA 2310075C12 gene	NM_133739
1417223_at	148.17	11.89	136.74	11	137.06	9.15	-1.08	0.51801	-1.08	0.35856	1	0.989126	CD2 antigen (cytoplasmic tail) binding protein 2	BC006920
1417224_a_at	74.31	7.68	71.36	6.91	79.27	5.11	-1.04	0.829271	1.07	0.584235	1.11	0.318246	CD2 antigen (cytoplasmic tail) binding protein 2	NM_027353
1448624_at	95.75	15.55	118.65	13.92	124	13.46	1.24	0.102057	1.3	0.036923	1.05	0.606383	CD2 antigen (cytoplasmic tail) binding protein 2	NM_027353
1417225_at	194.49	42.56	230.42	49.05	202.2	35.37	1.18	0.36404	1.04	0.876976	-1.14	0.276879	ADP-ribosylation-like factor 6 interacting protein 5	NM_022992
1417226_at	240.84	23.48	227.39	24.06	256.88	21.58	-1.06	0.675206	1.07	0.664494	1.13	0.130323	F-box and WD-40 domain protein 4	NM_013907
1417227_at	162.83	12.52	156.09	9.23	160.31	7.17	-1.04	0.75805	-1.02	0.869458	1.03	0.737276	methylcrotonoyl-Coenzyme A carboxylase 1 (alpha)	NM_023644
1417228_at	126.21	44.01	142.56	29.64	171.89	44.63	1.13	0.767599	1.36	0.285124	1.21	0.405062	calpain 1	BC026138
1417229_at	86.41	19.38	76.57	14.68	94.87	29.41	-1.13	0.609607	1.1	0.596922	1.24	0.48576	calpain 1	AF084459
1448625_at	155.32	23.32	152.23	13.77	156.11	10.29	-1.02	0.940378	1.01	0.971972	1.03	0.779677	expressed sequence AW555139	NM_133852
1431704_a_at	96.71	10.83	87	6.3	82.5	5.83	-1.11	0.518023	-1.17	0.276114	-1.05	0.502439	RIKEN cDNA 4921528G01 gene	AK018622
1417230_at	17.87	3.17	18.81	5.29	17.63	3.56	1.05	0.841731	-1.01	0.994797	-1.07	0.859482	RIKEN cDNA 4921528G01 gene	BM225097
1448626_at	28.54	5.36	30.13	4.39	25.17	3.85	1.06	0.773261	-1.13	0.711573	-1.2	0.408133	RIKEN cDNA 2310066P17 gene	NM_025876
1417231_at	29.08	4.09	31.58	7.85	28.1	4.44	1.09	0.766201	-1.03	0.867826	-1.12	0.617364	claudin 2	BC015252
1417232_at	41.96	6.21	41.11	4.47	44.9	7.19	-1.02	0.938954	1.07	0.622757	1.09	0.561417	claudin 2	NM_016675
1448627_s_at	214.11	29.29	221.83	27.12	201.26	25.44	1.04	0.740134	-1.06	0.26321	-1.1	0.231783	T-LAK cell-originated protein kinase	NM_023209
1417233_at	342.2	32.91	331.72	37.35	304.73	28.02	-1.03	0.705901	-1.12	0.265502	-1.09	0.340132	RIKEN cDNA 2810014D17 gene	NM_133928
1417234_at	69	20.63	61.75	7.09	62.27	11.28	-1.12	0.756545	-1.11	0.756558	1.01	0.903068	matrix metalloproteinase 11	NM_008606
1417235_at	112.53	21.63	105.51	12.01	100.98	13.64	-1.07	0.797566	-1.11	0.687995	-1.04	0.704201	EH-domain containing 3	NM_020578
1417236_at	116.24	18.95	94.65	16.52	91.57	10.5	-1.23	0.203862	-1.27	0.222974	-1.03	0.832368	EH-domain containing 3	BM234719
1417237_at	275.81	17.62	251.74	28	247.26	19.26	-1.1	0.370447	-1.12	0.230288	-1.02	0.866762	phospholipase D2	NM_008876
1448628_at	115.29	21.82	92.23	15.43	121.6	23.89	-1.25	0.535368	1.05	0.863362	1.32	0.242123	secretogranin III	NM_009130
1448629_at	129.41	13.49	148.13	11.54	139.13	9.39	1.14	0.263289	1.08	0.600875	-1.06	0.487161	Hermansky-Pudlak syndrome 4 homolog (human)	NM_138646
1451796_s_at	129.08	8.52	135.72	9.08	135.16	6.51	1.05	0.743118	1.05	0.6794	-1	0.947537	histidine decarboxylase	AF109137
1448630_a_at	517.41	67.4	545.35	61.83	575.33	56.49	1.05	0.698465	1.11	0.430842	1.05	0.364309	RIKEN cDNA 0610010E03 gene	NM_025321
1417238_at	162.8	33.8	165.04	26.79	171.03	23.06	1.01	0.945134	1.05	0.80716	1.04	0.644937	Ewing sarcoma homolog	NM_007968
1417239_at	129.66	24.03	150.49	27.87	153.95	14.9	1.16	0.597523	1.19	0.218319	1.02	0.906257	centrin 3	BC002162
1417240_at	373.6	65.38	349.08	51.82	356.88	51.35	-1.07	0.7347	-1.05	0.814026	1.02	0.75914	zyxin	NM_011777
1417241_at	111.69	13.22	120.48	9.7	127.78	10.3	1.08	0.495432	1.14	0.221807	1.06	0.460954	EST X83328	NM_025275
1417242_at	526.1	74.74	567.32	70.36	569.11	54.56	1.08	0.590953	1.08	0.533808	1	0.850609	RIKEN cDNA 2400003O03 gene	NM_138669
1417243_at	236.23	17.24	219.23	16.8	238.05	19.58	-1.08	0.415291	1.01	0.958829	1.09	0.262226	RIKEN cDNA 2310065K24 gene	NM_028221
1448631_a_at	329.77	20.12	378.88	30.26	346.76	28.6	1.15	0.193281	1.05	0.53782	-1.09	0.229691	homeodomain interacting protein kinase 2	NM_010433
1448632_at	400.23	41.11	434.42	54.24	434.06	45.11	1.09	0.62297	1.08	0.595549	-1	0.920696	"proteasome (prosome, macropain) subunit, beta type 10"	NM_013640
1417244_a_at	171.94	15.8	167.33	32.59	159.55	44.72	-1.03	0.881445	-1.08	0.770685	-1.05	0.817776	interferon regulatory factor 7	NM_016850
1417245_at	97.68	16.45	100.9	14.39	103.5	14.63	1.03	0.861471	1.06	0.606279	1.03	0.848806	"hypothetical protein, MNCb-3029"	NM_021434
1417246_at	322.23	39.44	298.23	43.31	282.81	37.26	-1.08	0.608975	-1.14	0.520147	-1.05	0.761324	pregnancy zone protein	NM_007376
1417247_at	96.65	10.12	95.41	7.61	94.8	4.74	-1.01	0.796856	-1.02	0.851323	-1.01	0.896797	expressed sequence AI597479	NM_133818
1448633_at	137.6	30.63	144.01	26.34	135.16	21.31	1.05	0.710014	-1.02	0.84298	-1.07	0.4612	RIKEN cDNA 1500019O16 gene	NM_027328
1448634_at	320.67	26.65	265.72	19.68	345.88	27.06	-1.21	0.164063	1.08	0.671834	1.3	0.138678	ralA binding protein 1	NM_009067
1417248_at	151.99	18.91	157.07	24.21	152.07	18.16	1.03	0.780749	1	0.964477	-1.03	0.832472	ralA binding protein 1	BB702885
1417249_at	101.78	13.64	99.76	5.78	97.86	5.72	-1.02	0.936707	-1.04	0.797082	-1.02	0.770249	"polymerase (DNA directed), mu"	NM_017401
1448635_at	170.62	44.42	192.78	42.8	178.48	38.18	1.13	0.555996	1.05	0.702613	-1.08	0.580286	fibroblast growth factor inducible 16	NM_008017
1460202_at	911.68	126.06	778.36	120.92	806.51	123.09	-1.17	0.210792	-1.13	0.414281	1.04	0.457995	myozenin 1	NM_021508
1448636_at	28.75	4.8	24.97	4.42	27.58	7.18	-1.15	0.657805	-1.04	0.802731	1.1	0.804947	myozenin 1	BB216883
1417250_at	235.01	20.31	267.67	19.81	286.71	22.61	1.14	0.213839	1.22	0.090824	1.07	0.229516	Hoxa1 regulated gene	NM_013916
1425388_a_at	88.83	8.37	93.38	6.34	98.06	6.17	1.05	0.695288	1.1	0.522606	1.05	0.712921	thiamin pyrophosphokinase	BC023354
1454047_a_at	121.24	7.58	103.45	12.2	115.64	10.41	-1.17	0.293807	-1.05	0.717799	1.12	0.356389	RIKEN cDNA 2410017P07 gene	AK012710
1448637_at	216.26	25.72	259.63	33.43	216.83	18.96	1.2	0.152024	1	0.992393	-1.2	0.130063	RIKEN cDNA 2610034E13 gene	NM_029365
1417251_at	276.66	34.84	292.03	39.64	292.77	41.77	1.06	0.412206	1.06	0.32927	1	0.951648	palmdelphin	NM_023245
1448638_at	30.91	5.83	37.97	6.01	32.39	5.09	1.23	0.457823	1.05	0.922582	-1.17	0.48772	expressed sequence AI429604	NM_134092
1417252_at	159.93	25.32	190.87	28.81	169.75	15.33	1.19	0.391974	1.06	0.771998	-1.12	0.26978	"5',3'-nucleotidase, cytosolic"	NM_015807
1417253_at	186.91	16.79	207.92	19.66	191.72	8.46	1.11	0.363329	1.03	0.762484	-1.08	0.470671	FSHD region gene 1	NM_013522
1448639_a_at	90.46	8.47	96.35	7.82	91.23	8.72	1.07	0.640473	1.01	0.931531	-1.06	0.539524	spermatogenesis associated factor	NM_021343
1417254_at	55.68	8.02	50.38	5.12	51.37	5.01	-1.11	0.473185	-1.08	0.462898	1.02	0.850913	spermatogenesis associated factor	NM_021343
1417255_at	100.66	9.87	96.46	8.89	104.19	9.81	-1.04	0.636931	1.04	0.786114	1.08	0.463847	expressed sequence AI661311	NM_134126
1448640_at	66.54	13.6	69.2	11.35	57.41	9.35	1.04	0.802087	-1.16	0.45661	-1.21	0.416695	"solute carrier family 14 (urea transprorter), member 1"	NM_028122
1417256_at	22.9	5.17	18.05	5.44	16.77	2.73	-1.27	0.304676	-1.37	0.138609	-1.08	0.67411	matrix metalloproteinase 13	NM_008607
1417257_at	101.48	9.17	99.98	4.87	103.57	8.06	-1.01	0.889755	1.02	0.821098	1.04	0.742409	carboxyl ester lipase	BC006872
1417258_at	586.05	123.25	584.44	97.38	606.19	69.22	-1	0.999919	1.03	0.806285	1.04	0.686047	chaperonin subunit 5 (epsilon)	NM_007637
1417259_a_at	654.63	118	681.97	86.2	697.61	67.65	1.04	0.855746	1.07	0.763484	1.02	0.652086	"capping protein (actin filament) muscle Z-line, beta"	NM_009798
1417260_at	547.61	61.11	688.52	180.18	512.6	58.4	1.26	0.334328	-1.07	0.676049	-1.34	0.363159	U2 small nuclear ribonucleoprotein auxiliary factor (U2AF)	NM_133671
1448641_at	237.58	42.82	186.45	28.76	215.12	27.03	-1.27	0.387103	-1.1	0.667357	1.15	0.438596	mbt domain containing 1	NM_134012
1417261_at	58.32	18.51	45.49	10.6	50.25	11.91	-1.28	0.388609	-1.16	0.551371	1.1	0.518725	mbt domain containing 1	BM224735
1448642_at	928.27	99.63	953.65	63.75	996.22	54.71	1.03	0.69181	1.07	0.404898	1.04	0.303757	poly(rC) binding protein 1	NM_011865
1417262_at	10.02	3.64	9.88	3.24	10.68	4.43	-1.01	0.985652	1.07	0.994525	1.08	0.957149	prostaglandin-endoperoxide synthase 2	M88242
1417263_at	64.31	11.88	57.94	10.41	47.22	6.34	-1.11	0.706314	-1.36	0.251126	-1.23	0.2069	prostaglandin-endoperoxide synthase 2	M94967
1448643_at	275.1	52.71	291.31	49.54	275.91	33.86	1.06	0.787385	1	0.989238	-1.06	0.51752	RIKEN cDNA 1110003H09 gene	NM_023464
1417264_at	138.44	24.66	141.56	21.91	172.17	19.65	1.02	0.906921	1.24	0.121008	1.22	0.191167	"DNA segment, Chr 5, ERATO Doi 33, expressed"	NM_026504
1417265_s_at	96.82	10.32	95.06	14.35	101.09	8.02	-1.02	0.978877	1.04	0.573262	1.06	0.531726	"DNA segment, Chr 5, ERATO Doi 33, expressed"	AK014348
1417266_at	2460.15	312.29	2669.05	250.45	2730.66	260.88	1.08	0.218562	1.11	0.280825	1.02	0.609672	chemokine (C-C motif) ligand 6	BC002073
1420196_s_at	97.89	11.44	109.93	6.95	102.35	9.09	1.12	0.411302	1.05	0.75191	-1.07	0.570301	expressed sequence AU043625	C77429
1417267_s_at	41.94	13.52	35.99	11.99	38.32	13.51	-1.17	0.748601	-1.09	0.798573	1.06	0.961343	RIKEN cDNA 1110002O23 gene	NM_024169
1448644_at	222.66	13.93	211.79	17.09	210.33	14.69	-1.05	0.684632	-1.06	0.495955	-1.01	0.88291	RIKEN cDNA 2600002E23 gene	NM_026441
1448645_at	189.25	8.08	197.33	14.35	181.49	10.32	1.04	0.482356	-1.04	0.635551	-1.09	0.333597	male-specific lethal-3 homolog 1 (Drosophila)	NM_010832
1417268_at	2204.46	179.8	1897.12	274.68	1948.92	320.1	-1.16	0.142787	-1.13	0.286155	1.03	0.651205	CD14 antigen	NM_009841
1417269_at	398.3	43.9	468.27	40.61	415.1	28.37	1.18	0.303679	1.04	0.81641	-1.13	0.182522	cyclin-dependent kinase 9 (CDC2-related kinase)	NM_130860
1448646_at	123.28	41.12	112.47	26.98	119.24	29.54	-1.1	0.513308	-1.03	0.761342	1.06	0.547838	WD repeat domain 12	NM_021312
1417270_at	18.3	2.69	18.5	3.78	16.3	3.78	1.01	0.947287	-1.12	0.665909	-1.14	0.726259	WD repeat domain 12	AK016611
1448647_at	358.35	37.71	391.46	40.48	358.77	30.16	1.09	0.475506	1	0.995418	-1.09	0.30853	"mannosidase 2, alpha 1"	NM_008549
1417271_a_at	66.52	7.53	81.64	13.46	73.24	8.26	1.23	0.276065	1.1	0.475551	-1.11	0.537714	endoglin	NM_007932
1417272_at	125.44	8.06	122.37	7.79	130.05	8.02	-1.03	0.916776	1.04	0.662074	1.06	0.423705	RIKEN cDNA 9130005N14 gene	BC027235
1448648_at	118.02	8.56	97.64	4.35	92.13	8.53	-1.21	0.105177	-1.28	0.087843	-1.06	0.505521	RIKEN cDNA 9130005N14 gene	NM_026667
1417273_at	26.54	9.19	85.82	19.88	20.15	13.11	3.23	0.07296	-1.32	0.732918	-4.26	0.044298	"pyruvate dehydrogenase kinase, isoenzyme 4"	NM_013743
1417274_at	294.72	53.37	296.48	50.13	285.25	38.93	1.01	0.994816	-1.03	0.724149	-1.04	0.88322	small nuclear ribonucleoprotein polypeptide A	NM_015782
1448649_at	24.67	4.65	27.1	4.04	22.45	4.74	1.1	0.543748	-1.1	0.542392	-1.21	0.289422	glutamyl aminopeptidase	NM_007934
1417275_at	68.07	6.84	69.93	4.87	72.11	9.5	1.03	0.782563	1.06	0.510504	1.03	0.816687	"myelin and lymphocyte protein, T-cell differentiation protein"	NM_010762
1417276_at	21.95	4.28	24.73	6.21	23.9	4.47	1.13	0.750208	1.09	0.760018	-1.03	0.9595	tubby-like protein 2	NM_008807
1432372_a_at	83.82	11.84	80.52	12.86	86.26	17.34	-1.04	0.868512	1.03	0.789684	1.07	0.73497	sepiapterin reductase	AK004941
1417277_at	201.93	24.75	243.35	33.77	245.03	33.69	1.21	0.165325	1.21	0.185503	1.01	0.979146	RIKEN cDNA 2310021J05 gene	NM_024442
1448650_a_at	90.79	14.53	73.82	15.59	58.46	16.68	-1.23	0.558182	-1.55	0.25577	-1.26	0.361161	"polymerase (DNA directed), epsilon"	NM_011132
1417278_a_at	29.04	5.35	32.02	6.62	33.4	2.95	1.1	0.750094	1.15	0.497192	1.04	0.870468	naked cuticle 1 homolog (Drosophila)	NM_027280
1460203_at	201.59	13.91	202.6	18.9	202.57	16.09	1.01	0.9958	1	0.981923	-1	0.999937	"inositol 1,4,5-triphosphate receptor 1"	NM_010585
1417279_at	169.24	18.86	164.98	19.98	171.22	13.45	-1.03	0.864516	1.01	0.838898	1.04	0.664924	"inositol 1,4,5-triphosphate receptor 1"	NM_008789
1417280_at	35.3	5.25	35.5	3.81	33.97	3.72	1.01	0.9615	-1.04	0.852421	-1.05	0.790343	"solute carrier family 17 vesicular glutamate transporter), member 1"	NM_009198
1417281_a_at	87.24	6.42	90.05	15.78	80.32	3.35	1.03	0.858013	-1.09	0.3641	-1.12	0.559341	matrix metalloproteinase 23	NM_011985
1417282_at	49.13	9.08	39.66	6	39.29	6.99	-1.24	0.467233	-1.25	0.29928	-1.01	0.888924	matrix metalloproteinase 23	NM_011985
1448651_at	301.61	24.52	313.75	20.48	306.14	17.6	1.04	0.714511	1.02	0.673974	-1.02	0.779212	nudix (nucleoside diphosphate linked moiety X)-type motif 5	BC004571
1448652_at	71.83	12.38	72.2	7.48	89.27	6.35	1.01	0.985892	1.24	0.424468	1.24	0.143834	"transgene insert site 737, insertional mutation, polycystic kidney disease"	NM_009376
1417283_at	49.25	5.02	47.38	4.23	45	4.93	-1.04	0.857959	-1.09	0.670213	-1.05	0.799612	Ly6/neurotoxin 1	NM_011838
1417284_at	75.09	5.97	65.38	7.94	71.76	12.77	-1.15	0.302648	-1.05	0.807811	1.1	0.674009	expressed sequence AI591529	NM_133841
1417285_a_at	176.78	21.24	219.35	27.32	197.34	19.05	1.24	0.176835	1.12	0.166889	-1.11	0.310603	RIKEN cDNA 2900002J19 gene	NM_026614
1417286_at	189.82	24.89	225.83	36.65	216.27	18.37	1.19	0.394942	1.14	0.238736	-1.04	0.721719	RIKEN cDNA 2900002J19 gene	NM_026614
1422418_s_at	249.64	42.72	260.9	32.97	253.68	23.79	1.05	0.802585	1.02	0.919183	-1.03	0.717834	suppressor of Ty 4 homolog 2 (S. cerevisiae)	NM_011509
1417287_at	611.45	75.7	630.05	76.15	583.02	52.59	1.03	0.675658	-1.05	0.612768	-1.08	0.288292	histocompatibility 13	NM_010376
1417288_at	289.84	42.61	346.36	29.35	309.34	15.84	1.19	0.126614	1.07	0.572101	-1.12	0.160298	"pleckstrin homology domain-containing, family A (phosphoinositide binding specific) member 2"	BC010215
1417289_at	176.75	19.87	153.48	17.94	172.56	22.04	-1.15	0.167168	-1.02	0.86723	1.12	0.18738	"pleckstrin homology domain-containing, family A (phosphoinositide binding specific) member 2"	NM_031257
1448653_at	157.82	17.54	166.31	16.85	146.35	17	1.05	0.563749	-1.08	0.326279	-1.14	0.295434	embryonic ectoderm development	U97675
1454149_a_at	76.17	14.58	78.31	14.33	66.54	8.32	1.03	0.721573	-1.14	0.501081	-1.18	0.341442	Paneth cell enhanced expression	AK008585
1432195_s_at	294.55	52.22	315.32	52.18	296.17	45.75	1.07	0.665797	1.01	0.987249	-1.06	0.547082	Paneth cell enhanced expression	AK008585
1430474_a_at	204.87	47.25	227.15	48.2	225.9	36.35	1.11	0.538709	1.1	0.508878	-1.01	0.908033	"gb:AK007757.1 /DB_XREF=gi:12841506 /FEA=mRNA /CNT=4 /TID=Mm.28023.3 /TIER=ConsEnd /STK=2 /UG=Mm.28023 /LL=56428 /UG_GENE=Mtch2-pending /UG_TITLE=mitochondrial carrier homolog 2 /DEF=Mus musculus 10 day old male pancreas cDNA, RIKEN full-length enriched library, clone:1810043I08:mitochondrial carrier homolog 2, full insert sequence."	AK007757
1448654_at	154.21	19.17	171.17	11.19	159.55	6.2	1.11	0.357227	1.03	0.734818	-1.07	0.284773	mitochondrial carrier homolog 2	BI872421
1417290_at	41.87	43.02	124.42	121.36	104.58	105.2	2.97	0.390668	2.5	0.426946	-1.19	0.490715	leucine-rich alpha-2-glycoprotein	NM_029796
1417291_at	488.79	31.3	484.25	52.89	478.07	43.43	-1.01	0.879741	-1.02	0.765001	-1.01	0.938068	"tumor necrosis factor receptor superfamily, member 1a"	L26349
1448655_at	441.11	58.87	477.47	58.15	474.34	44.81	1.08	0.693545	1.08	0.61751	-1.01	0.941552	low density lipoprotein receptor-related protein 1	NM_008512
1417292_at	193.6	29.48	193.39	19.07	189.11	23.6	-1	0.887134	-1.02	0.971294	-1.02	0.709282	interferon gamma inducible protein	NM_008330
1417293_at	163.42	18.03	156.44	14.39	151.74	12.47	-1.04	0.719831	-1.08	0.512545	-1.03	0.754433	heparan sulfate 6-O-sulfotransferase 1	NM_015818
1448656_at	79.6	9.46	76.46	6.5	86.28	5.79	-1.04	0.803255	1.08	0.666451	1.13	0.380993	"calcium channel, voltage-dependent, beta 3 subunit"	NM_007581
1417294_at	124.32	21.57	139.29	27.03	138.62	15.81	1.12	0.549078	1.12	0.484671	-1	0.972571	aflatoxin B1 aldehyde reductase	NM_025337
1417295_at	142.47	28.66	148.04	20.15	155.09	22.61	1.04	0.806377	1.09	0.55087	1.05	0.578613	metastasis associated 1	NM_054081
1448657_a_at	104.11	17.14	88.12	7.93	90.05	6.62	-1.18	0.488839	-1.16	0.353685	1.02	0.984247	"DnaJ (Hsp40) homolog, subfamily B, member 10"	NM_020266
1417296_at	167.69	17.82	167.95	15.25	172.54	10.75	1	0.966822	1.03	0.825959	1.03	0.724074	activating transcription factor 1	NM_007497
1448658_at	128.23	11.75	148.68	11.2	131.66	10.79	1.16	0.26604	1.03	0.885978	-1.13	0.216472	squamous cell carcinoma antigen recognized by T-cells 1	NM_016882
1417297_at	174.47	18.66	165.62	13.05	156.07	10.32	-1.05	0.690917	-1.12	0.298247	-1.06	0.548768	"inositol 1,4,5-triphosphate receptor 3"	NM_080553
1430656_a_at	265.46	42.11	320.22	23.84	311.14	22.68	1.21	0.353223	1.17	0.398662	-1.03	0.541771	RIKEN cDNA 2210409M21 gene	BF318739
1417298_at	162.67	19.44	188.73	23.36	182.48	13.53	1.16	0.148037	1.12	0.262203	-1.03	0.703688	RIKEN cDNA 5730442K12 gene	BC027422
1448659_at	134.19	13.1	137.29	10.9	148.36	11.7	1.02	0.8895	1.11	0.37051	1.08	0.466568	caspase 7	NM_007611
1448660_at	240.04	26.95	233.39	18.58	230.81	20.36	-1.03	0.787981	-1.04	0.687395	-1.01	0.988212	Rho GDP dissociation inhibitor (GDI) gamma	NM_008113
1417299_at	80.33	6.07	84.61	17.06	75.23	8.61	1.05	0.848945	-1.07	0.674385	-1.12	0.453217	NIMA (never in mitosis gene a)-related expressed kinase 2	NM_010892
1448661_at	120.48	25.18	115.01	19.14	100.07	10.17	-1.05	0.723712	-1.2	0.351227	-1.15	0.32342	"phospholipase C, beta 3"	NM_008874
1417300_at	116.18	16.06	119.75	19.01	114.22	19.65	1.03	0.867233	-1.02	0.917896	-1.05	0.748738	RIKEN cDNA 1110054A24 gene	NM_133888
1417301_at	118.18	12.35	124.5	14.18	119.4	10.91	1.05	0.701879	1.01	0.887787	-1.04	0.838652	frizzled homolog 6 (Drosophila)	BC026150
1448662_at	14.54	2.48	19.15	3.13	15.44	3.42	1.32	0.381861	1.06	0.877681	-1.24	0.479427	frizzled homolog 6 (Drosophila)	NM_008056
1417302_at	151.72	15.73	155.21	14.26	169.2	11.25	1.02	0.918489	1.12	0.503249	1.09	0.271995	RE1-silencing transcription factor (REST) co-repressor	NM_054048
1417303_at	212.94	16.03	221.57	14.97	218.23	13.84	1.04	0.854972	1.02	0.997136	-1.02	0.911145	mevalonate (diphospho) decarboxylase	NM_138656
1448663_s_at	142.63	19.62	181.77	16.82	180.63	21.19	1.27	0.062454	1.27	0.109052	-1.01	0.988337	mevalonate (diphospho) decarboxylase	NM_138656
1417304_at	54.5	8.69	62.06	7.99	57.24	6.83	1.14	0.464903	1.05	0.752584	-1.08	0.498254	chordin	NM_009893
1448664_a_at	44.15	11.4	52.21	8.05	51.98	9.95	1.18	0.326224	1.18	0.357862	-1	0.975694	aortic preferentially expressed gene 1	NM_007463
1417305_at	91.33	11.98	95.91	13.85	91.87	9.72	1.05	0.525724	1.01	0.92426	-1.04	0.640317	aortic preferentially expressed gene 1	NM_007463
1417306_at	222.27	17.4	207.82	16.36	213.35	16.25	-1.07	0.498551	-1.04	0.495378	1.03	0.699192	tyrosine kinase 2	NM_018793
1448665_at	27.18	4.47	35.9	6.44	31.29	5.11	1.32	0.288774	1.15	0.58501	-1.15	0.387996	"dystrophin, muscular dystrophy"	NM_007868
1417307_at	24.78	4.08	24.06	4.43	28.71	4.8	-1.03	0.893392	1.16	0.463845	1.19	0.309695	"dystrophin, muscular dystrophy"	BB085328
1426596_a_at	97.28	38.02	98.51	37.73	90.21	33.6	1.01	0.986	-1.08	0.650652	-1.09	0.666176	survival motor neuron	BB821035
1417308_at	1572.25	283.28	1573.85	249.33	1732.41	256.25	1	0.994165	1.1	0.515151	1.1	0.378713	"pyruvate kinase, muscle"	NM_011099
1417309_at	244.9	26.55	236.95	35.35	267.16	36.22	-1.03	0.894987	1.09	0.63667	1.13	0.203454	"transducer of ERBB2, 2"	BC011163
1448666_s_at	93.66	9.46	109.65	24.59	110.75	16.65	1.17	0.616339	1.18	0.463768	1.01	0.927865	Mus musculus molossinus unknown mRNA	AV174616
1448667_x_at	114.92	10.97	124.37	24.47	138.83	20.23	1.08	0.739813	1.21	0.297762	1.12	0.483689	Mus musculus molossinus unknown mRNA	AV174616
1417310_at	228.11	7.01	201.48	8.71	220.33	13.21	-1.13	0.083289	-1.04	0.683236	1.09	0.289339	"transducer of ERBB2, 2"	BB277931
1417311_at	81.94	10.38	76.45	4.64	72.74	4.27	-1.07	0.64648	-1.13	0.405973	-1.05	0.518925	cysteine rich protein 2	NM_024223
1448668_a_at	174.33	24.25	184.16	26.85	242.43	32.48	1.06	0.80985	1.39	0.094429	1.32	0.036774	interleukin-1 receptor-associated kinase 1	NM_008363
1417312_at	39.62	9.51	36.82	6.61	34.55	5.44	-1.08	0.772921	-1.15	0.657283	-1.07	0.778853	dickkopf homolog 3 (Xenopus laevis)	NM_015814
1448669_at	49.85	7.62	52.44	7.31	46.79	7.56	1.05	0.858007	-1.07	0.658557	-1.12	0.446739	dickkopf homolog 3 (Xenopus laevis)	AK004853
1417313_at	228.23	39.2	234.02	36.98	233.94	31.22	1.03	0.872031	1.02	0.727062	-1	0.943437	RIKEN cDNA 0910001B06 gene	NM_025349
1417314_at	40.2	11.19	69.59	33.9	59.72	36.65	1.73	0.326927	1.49	0.549983	-1.17	0.759379	"histocompatibility 2, complement component factor B"	NM_008198
1448670_at	208.94	38.23	213.81	29.24	235.64	28.92	1.02	0.879658	1.13	0.380891	1.1	0.352438	"ubiquitin-conjugating enzyme E2E 3, UBC4/5 homolog (yeast)"	NM_009454
1448671_at	16.06	2.93	11.18	3.82	10.31	2.47	-1.44	0.310377	-1.56	0.266382	-1.08	0.865837	"ubiquitin-conjugating enzyme E2E 3, UBC4/5 homolog (yeast)"	AW120830
1428782_a_at	668.47	127.88	693.14	101.31	729.41	82.82	1.04	0.829474	1.09	0.583683	1.05	0.527984	ubiquinol-cytochrome c reductase core protein 1	AK004031
1417315_at	277.03	16.23	291.59	27.43	273.46	25.57	1.05	0.657898	-1.01	0.960775	-1.07	0.528061	ubiquinol-cytochrome c reductase core protein 1	BG864756
1417316_at	232.39	21.54	306.44	34.58	281.3	19.63	1.32	0.162082	1.21	0.171836	-1.09	0.330078	RIKEN cDNA 0610006O17 gene	NM_025790
1417317_s_at	2658.26	147.75	2638.26	118.17	2733.94	125.77	-1.01	0.954194	1.03	0.649825	1.04	0.64848	ribosomal protein L35a	NM_021338
1448672_a_at	161.05	32.9	170.86	24.51	168.56	16.62	1.06	0.800683	1.05	0.873883	-1.01	0.856948	zinc finger protein 289	NM_023854
1417318_at	92.6	11.99	97.9	13.32	87.27	6.12	1.06	0.767833	-1.06	0.750993	-1.12	0.619282	deleted in bladder cancer chromosome region candidate 1 (human)	AB060589
1419905_s_at	102.26	29.11	82.74	18.54	73.22	22.33	-1.24	0.545139	-1.4	0.430778	-1.13	0.211263	hydroxyprostaglandin dehydrogenase 15 (NAD)	AV026552
1448673_at	16.31	3.16	19.17	4.32	14.16	3.83	1.17	0.521463	-1.15	0.770495	-1.35	0.573978	poliovirus receptor-related 3	NM_021495
1417319_at	10.12	2.65	13.17	3.06	13.55	2.81	1.3	0.606394	1.34	0.528767	1.03	0.918389	poliovirus receptor-related 3	AK012834
1417320_at	408.39	60.31	479.92	58.66	445.28	33.8	1.18	0.12205	1.09	0.33255	-1.08	0.328474	"GrpE-like 1, mitochondrial"	NM_024478
1432094_a_at	129.47	23.96	122.43	14.04	129.92	13.06	-1.06	0.722495	1	0.934367	1.06	0.604875	RIKEN cDNA 1700034M03 gene	AK006602
1417321_at	108.94	21.17	121.03	22.35	103.9	10.45	1.11	0.442099	-1.05	0.792357	-1.16	0.292604	"DNA segment, Chr 4, Wayne State University 132, expressed"	NM_138590
1417322_at	154.13	32.38	172.09	30.09	195.89	27.27	1.12	0.549606	1.27	0.209859	1.14	0.229696	RIKEN cDNA 1110033C18 gene	NM_133964
1448674_at	88.52	10.39	100.53	23.61	107.92	14.43	1.14	0.642264	1.22	0.259619	1.07	0.661486	ring finger protein 25	NM_021313
1417323_at	148.91	8.98	119.88	14.39	138.35	10.38	-1.24	0.203258	-1.08	0.478296	1.15	0.32562	differential display and activated by p53	NM_019976
1417324_at	163.33	19.45	162.44	22.61	145.17	20.16	-1.01	0.977746	-1.13	0.565044	-1.12	0.410133	microtubule associated testis specific serine/threonine protein kinase	NM_008641
1425680_a_at	46.28	9.79	48.4	7.79	48.22	6.79	1.05	0.800915	1.04	0.673709	-1	0.998302	beta-transducin repeat containing protein	AF110396
1417325_at	72.65	14.37	69.36	14.52	73.76	20.73	-1.05	0.793445	1.02	0.976763	1.06	0.685075	beta-transducin repeat containing protein	AV339334
1448675_at	142.05	8.06	129.58	14.45	131.76	10.72	-1.1	0.50099	-1.08	0.521825	1.02	0.892251	"DNA segment, Chr 1, ERATO Doi 161, expressed"	NM_026187
1417326_a_at	179.11	28.84	208.6	24.87	211.35	24.8	1.16	0.348679	1.18	0.258711	1.01	0.876281	anaphase promoting complex subunit 11 homolog (yeast)	NM_025389
1417327_at	121.76	25.64	150.16	23.4	146.69	26.43	1.23	0.2549	1.2	0.285233	-1.02	0.919719	caveolin 2	NM_016900
1448676_at	350.66	116.04	334.73	133.22	425.21	149.56	-1.05	0.86418	1.21	0.212956	1.27	0.402377	"calcium/calmodulin-dependent protein kinase II, beta"	NM_007595
1448677_at	150.48	31.93	184.52	26.43	190.76	19.1	1.23	0.255373	1.27	0.167801	1.03	0.660468	neighbor of Cox4	NM_010926
1417328_at	52.29	7.05	53.85	5.42	48.08	5.48	1.03	0.868763	-1.09	0.618649	-1.12	0.536997	"excision repair cross-complementing rodent repair deficiency, complementation group 1"	NM_007948
1448678_at	57.88	8.6	54.91	4.31	58.94	5.94	-1.05	0.799014	1.02	0.915195	1.07	0.614298	RIKEN cDNA 3110048E14 gene	NM_133750
1417329_at	215.21	11.56	226.68	12.73	224.75	12.81	1.05	0.540743	1.04	0.687524	-1.01	0.889105	"solute carrier family 23 (nucleobase transporters), member 1"	AY004874
1417330_at	69.22	4.59	57.02	5.9	57.8	7.56	-1.21	0.15066	-1.2	0.280568	1.01	0.868882	"solute carrier family 23 (nucleobase transporters), member 1"	NM_018824
1448679_at	64.54	6	76.94	7.95	72.4	8.33	1.19	0.230395	1.12	0.316595	-1.06	0.710917	hyaluronidase 2	NM_010489
1417331_a_at	45.39	7.58	49.08	5.94	44.59	6.87	1.08	0.465811	-1.02	0.752495	-1.1	0.3916	ADP-ribosylation-like 6	NM_019665
1425391_a_at	32.81	4.35	32.1	4.89	25.92	4.33	-1.02	0.818285	-1.27	0.302234	-1.24	0.467471	oxysterol binding protein-like 5	AB074008
1448680_at	43.21	6.61	38.59	6.43	33.54	4.39	-1.12	0.619626	-1.29	0.252083	-1.15	0.461904	serine protease inhibitor 1-3	NM_009245
1460204_at	187.5	17.41	177.18	13.1	156.67	12.25	-1.06	0.590473	-1.2	0.11619	-1.13	0.201597	"cytoplasmic tyrosine kinase, Dscr28C related (Drosophila)"	NM_013689
1448681_at	104.38	14.32	81.92	10.89	82.48	10.63	-1.27	0.256832	-1.27	0.250006	1.01	0.967849	"interleukin 15 receptor, alpha chain"	NM_133836
1417332_at	91.94	10.48	81.54	12.29	79.18	8.87	-1.13	0.620924	-1.16	0.332576	-1.03	0.90146	"vregulatory factor X, 2 (influences HLA class II expression)"	BC004654
1417333_at	72.3	8.05	89.33	12.81	85.93	14.19	1.24	0.350118	1.19	0.473556	-1.04	0.662821	"gb:NM_133914.1 /DB_XREF=gi:19527127 /GEN=AW112107 /FEA=FLmRNA /CNT=65 /TID=Mm.23934.1 /TIER=FL+Stack /STK=48 /UG=Mm.23934 /LL=100923 /DEF=Mus musculus expressed sequence AW112107 (AW112107), mRNA. /PROD=expressed sequence AW112107 /FL=gb:NM_133914.1"	NM_133914
1417334_at	84.44	6.06	86.33	6.8	85.44	7.03	1.02	0.867122	1.01	0.921987	-1.01	0.897355	serine/threonine kinase 19	BC022681
1417335_at	39.82	7.87	37.77	10.65	33.44	6.07	-1.05	0.84661	-1.19	0.664292	-1.13	0.803944	"sulfotransferase family, cytosolic, 2B, member 1"	NM_017465
1417336_a_at	22.17	6.38	15.27	4.1	16.06	4.43	-1.45	0.323015	-1.38	0.255143	1.05	0.829402	synaptotagmin-like 4	NM_013757
1417337_at	10.12	2.64	7.47	3.29	13.44	4.22	-1.36	0.577347	1.33	0.536027	1.8	0.20605	erythrocyte protein band 4.2	NM_013513
1417338_at	-22.66	21.23	26.05	21.23	43.59	16.48	26.05	0.133599	43.59	0.047831	1.67	0.501376	erythrocyte protein band 4.2	U03487
1417339_a_at	874.67	136.63	938.04	127.57	829.04	80.26	1.07	0.570747	-1.06	0.703383	-1.13	0.177356	"dynein, cytoplasmic, light chain 1"	NM_019682
1448682_at	812.9	117.95	816.83	107.6	789.37	81.33	1	0.938402	-1.03	0.808151	-1.03	0.60561	"dynein, cytoplasmic, light chain 1"	NM_019682
1448683_at	67.22	4.56	64.38	3.88	81.49	5.76	-1.04	0.712244	1.21	0.133179	1.27	0.093376	RIKEN cDNA 1300006E06 gene	NM_029562
1417340_at	142.85	32.7	148.53	26.65	149.65	20.07	1.04	0.830559	1.05	0.717532	1.01	0.864722	thioredoxin-like 2	NM_023140
1448684_at	197.83	10.91	195.72	9.64	189.84	8.92	-1.01	0.71226	-1.04	0.568589	-1.03	0.835491	"protein phosphatase 1, regulatory (inhibitor) subunit 2"	NM_025800
1417341_a_at	257.95	15.89	243.88	16.45	271.54	19.87	-1.06	0.588724	1.05	0.481434	1.11	0.237624	"protein phosphatase 1, regulatory (inhibitor) subunit 2"	AV281794
1417342_at	144.17	15.45	117.5	14.44	129.51	15.93	-1.23	0.223748	-1.11	0.554721	1.1	0.676797	"protein phosphatase 1, regulatory (inhibitor) subunit 2"	AV236660
1448685_at	280.18	54.63	348.42	64.91	311.12	45.64	1.24	0.2252	1.11	0.466013	-1.12	0.191742	RIKEN cDNA 2900010M23 gene	NM_026063
1417343_at	78.58	12.46	82.1	15.83	85.66	5.76	1.04	0.799989	1.09	0.57307	1.04	0.863056	FXYD domain-containing ion transport regulator 6	AB032010
1417344_at	369.86	44.37	443.93	41.25	408.05	25.75	1.2	0.203291	1.1	0.425261	-1.09	0.332467	RIKEN cDNA 2900064A13 gene	NM_133749
1417345_at	124.89	12.57	102.9	13.39	110.82	10.64	-1.21	0.242116	-1.13	0.458154	1.08	0.51037	RIKEN cDNA 2900064A13 gene	BE915256
1417346_at	977.25	159.83	969.32	112.49	1005.97	109.24	-1.01	0.992692	1.03	0.822824	1.04	0.642245	apoptosis-associated speck-like protein containing a CARD	NM_023258
1417347_at	67.07	6.67	50.23	9.55	53.25	9.47	-1.34	0.12543	-1.26	0.30281	1.06	0.777052	apoptosis-associated speck-like protein containing a CARD	BG084230
1417348_at	117.74	10.39	131.06	18.1	124.01	10.61	1.11	0.419477	1.05	0.520562	-1.06	0.743302	RIKEN cDNA 2310039H08 gene	NM_025966
1417349_at	282.06	23.36	281.56	16.37	308.71	17.29	-1	0.984974	1.09	0.3634	1.1	0.272266	pallidin	AF079530
1417350_at	89.6	10.31	83.07	11.77	88.99	8.34	-1.08	0.720809	-1.01	0.905139	1.07	0.654151	pallidin	NM_019788
1417351_a_at	130.06	27.12	146.27	25.4	130.23	27.04	1.12	0.447105	1	0.877282	-1.12	0.415683	small nuclear ribonucleoprotein polypeptide A'	BC013777
1417352_s_at	77.23	39.17	91.71	37.51	79.42	31.85	1.19	0.499016	1.03	0.98465	-1.15	0.497064	small nuclear ribonucleoprotein polypeptide A'	BC013777
1417353_x_at	124.94	26.13	139.51	22.84	134.9	25.13	1.12	0.358336	1.08	0.193295	-1.03	0.696788	small nuclear ribonucleoprotein polypeptide A'	BC013777
1417354_at	52.44	6.82	63.1	6.68	58.48	5.62	1.2	0.354808	1.12	0.550856	-1.08	0.66273	endoplasmic reticulum chaperone SIL1 homolog (S. cerevisiae)	NM_030749
1417355_at	285.55	16.33	293.36	27.99	300.51	21.56	1.03	0.82145	1.05	0.400874	1.02	0.842099	paternally expressed 3	AB003040
1417356_at	54.56	8.3	55.13	5.32	47.77	5.07	1.01	0.972237	-1.14	0.514804	-1.15	0.361723	paternally expressed 3	NM_008817
1417357_at	218.84	23.89	231.47	30.92	218.1	24.76	1.06	0.74892	-1	0.985659	-1.06	0.678007	emerin	NM_007927
1460205_at	66.9	17.71	72.54	21.55	69.42	13.43	1.08	0.70803	1.04	0.865089	-1.04	0.823025	RIKEN cDNA 6720485C15 gene	NM_026551
1425826_a_at	109.84	13.7	125.77	15.32	126.51	21.08	1.15	0.432274	1.15	0.411763	1.01	0.953884	sorbin and SH3 domain containing 1	AF078667
1417358_s_at	54.68	11.07	52.58	5.9	56.61	7.52	-1.04	0.852949	1.04	0.92408	1.08	0.604697	sorbin and SH3 domain containing 1	BB663654
1417359_at	103.37	8.65	110.2	8.15	101.86	5.68	1.07	0.648802	-1.01	0.918093	-1.08	0.357999	microfibrillar-associated protein 2	NM_008546
1417360_at	66.27	8.53	63.31	10.6	62.74	13.25	-1.05	0.801571	-1.06	0.796887	-1.01	0.982718	mutL homolog 1 (E. coli)	NM_026810
1417361_at	94.22	7.63	87.59	5.32	90.94	4.73	-1.08	0.636831	-1.04	0.764631	1.04	0.507695	ankyrin repeat and SOCS box-containing protein 3	BC023086
1417362_at	192.09	19.07	177.13	13.29	181.64	16.02	-1.08	0.638806	-1.06	0.707922	1.03	0.955697	Rhesus blood group-associated C glycoprotein	NM_019799
1417363_at	12.91	2.47	10.78	2.22	9.4	1.84	-1.2	0.575847	-1.37	0.346964	-1.15	0.550506	zinc finger protein 61	NM_009561
1417364_at	1198.66	220.12	1179.66	205.36	1266.05	128.64	-1.02	0.894351	1.06	0.586	1.07	0.384801	RIKEN cDNA 2610301D06 gene	AF321126
1417365_a_at	1049.76	140.09	1159	119.12	1233.01	93.85	1.1	0.482383	1.17	0.221324	1.06	0.447371	calmodulin 1	NM_009790
1417366_s_at	840.22	126.96	868.83	104.73	864.14	46.45	1.03	0.864165	1.03	0.831874	-1.01	0.992454	calmodulin 1	AU079514
1417367_at	709.83	68.03	757.96	74.04	756.34	56.73	1.07	0.64641	1.07	0.624217	-1	0.918152	"protein phosphatase 2a, catalytic subunit, alpha isoform"	BC003856
1417368_s_at	467	32.39	571.47	73.53	514.24	29.47	1.22	0.266559	1.1	0.212052	-1.11	0.410734	"NADH dehydrogenase (ubiquinone) 1 alpha subcomplex, 2"	NM_010885
1417369_at	157.06	30.06	167.19	19.35	173.91	17.76	1.06	0.76707	1.11	0.630167	1.04	0.636617	hydroxysteroid (17-beta) dehydrogenase 4	NM_008292
1417370_at	111.39	10.4	98.29	11.95	118.21	12.03	-1.13	0.579201	1.06	0.782926	1.2	0.314579	"trefoil factor 3, intestinal"	NM_011575
1417371_at	110.13	11.24	111.32	15.38	100.59	12.86	1.01	0.963293	-1.09	0.516679	-1.11	0.303965	pellino 1	NM_023324
1417372_a_at	182.53	18.18	183.28	13.36	168.68	15.81	1	0.975529	-1.08	0.638818	-1.09	0.147659	pellino 1	BC016515
1417373_a_at	587.66	81.79	722.54	80.57	656.76	60.57	1.23	0.143121	1.12	0.129311	-1.1	0.375363	"tubulin, alpha 4"	NM_009447
1417374_at	233.92	63.9	277.41	49.76	291.35	44.72	1.19	0.280713	1.25	0.126331	1.05	0.567755	"tubulin, alpha 4"	NM_009447
1417375_at	73.78	12.51	69.62	9.37	70.45	8.61	-1.06	0.72755	-1.05	0.831507	1.01	0.868343	serine/threonine kinase 16	AW491660
1417376_a_at	82.06	8.3	85.68	18.38	84.34	15.66	1.04	0.799558	1.03	0.878624	-1.02	0.931821	"immunoglobulin superfamily, member 4"	NM_018770
1417377_at	-12.88	12.27	-9.65	16.52	-17.09	16.22	1	0.904895	1	0.780503	1	0.500189	"immunoglobulin superfamily, member 4"	BF148825
1417378_at	168.19	11.5	169.96	17.23	163.56	17.92	1.01	0.807542	-1.03	0.686616	-1.04	0.603082	"immunoglobulin superfamily, member 4"	BB832194
1417379_at	902.44	237.88	955.96	191.15	1031.8	218.77	1.06	0.678782	1.14	0.367404	1.08	0.205387	IQ motif containing GTPase activating protein 1	NM_016721
1417380_at	878.71	258.62	931.23	243.62	995.35	241.79	1.06	0.755728	1.13	0.566227	1.07	0.472443	"Mus musculus 11 days embryo head cDNA, RIKEN full-length enriched library, clone:6230409N14 product:unknown EST, full insert sequence."	BE851277
1417381_at	1290.89	490.38	1162.79	565.52	1129.83	596.18	-1.11	0.761708	-1.14	0.739883	-1.03	0.510579	"complement component 1, q subcomponent, alpha polypeptide"	NM_007572
1451765_a_at	53.25	6.57	63.3	13.88	58.72	8.66	1.19	0.47636	1.1	0.516072	-1.08	0.775006	ectonucleoside triphosphate diphosphohydrolase 5	AF136571
1417382_at	122.89	18.77	114.93	9.22	118.66	6.14	-1.07	0.686761	-1.04	0.812935	1.03	0.815258	ectonucleoside triphosphate diphosphohydrolase 5	NM_007647
1417383_at	217.12	18.36	196.76	10.08	204.51	10.81	-1.1	0.385571	-1.06	0.606728	1.04	0.402005	ectonucleoside triphosphate diphosphohydrolase 5	BB810113
1417384_at	78.93	8.12	70.41	5.61	78.58	7.8	-1.12	0.22118	-1	0.985077	1.12	0.29538	ectonucleoside triphosphate diphosphohydrolase 5	AV376291
1417385_at	222.27	32.89	207.05	32.7	229.21	30.1	-1.07	0.679373	1.03	0.822609	1.11	0.15819	puromycin-sensitive aminopeptidase	NM_008942
1417386_at	347.92	27.53	377.05	39.3	359.2	31.85	1.08	0.450081	1.03	0.754	-1.05	0.52575	"gb:AK010446.1 /DB_XREF=gi:12845898 /FEA=FLmRNA /CNT=163 /TID=Mm.29824.1 /TIER=Stack /STK=32 /UG=Mm.29824 /LL=19155 /UG_GENE=Psa /UG_TITLE=puromycin-sensitive aminopeptidase /DEF=Mus musculus ES cells cDNA, RIKEN full-length enriched library, clone:2410008A02:puromycin-sensitive aminopeptidase, full insert sequence. /FL=gb:BC009653.1 gb:U35646.1 gb:NM_008942.1"	AK010446
1417387_at	71.18	11.25	77.94	14.46	70.43	7.85	1.1	0.659432	-1.01	0.884264	-1.11	0.471863	RIKEN cDNA 3110004H13 gene	NM_026068
1417388_at	84.64	6.45	79.31	6.13	85.92	8.19	-1.07	0.596121	1.02	0.946738	1.08	0.349735	brain expressed X-linked 2	NM_009749
1438278_a_at	37.94	6.07	38.3	3.57	33.87	2.28	1.01	0.947132	-1.12	0.460683	-1.13	0.361626	cDNA sequence BC003993	BB532946
1417389_at	18.07	3.47	16.63	3.55	14.71	4.37	-1.09	0.842043	-1.23	0.561532	-1.13	0.680715	glypican 1	NM_016696
1417390_at	139.7	23.48	148.84	17.03	133.22	26.5	1.07	0.608432	-1.05	0.784076	-1.12	0.401636	RIKEN cDNA 2410004J02 gene	NM_133756
1417391_a_at	248.83	32.81	243.34	20.1	257.08	24.19	-1.02	0.838422	1.03	0.717902	1.06	0.516502	interleukin 16	BC026894
1448686_at	116.79	11.39	138.75	10.32	137.27	6.24	1.19	0.21122	1.18	0.184049	-1.01	0.827231	interleukin 16	BB167822
1417392_a_at	170.62	31.49	154.9	39.28	166.9	38.36	-1.1	0.678714	-1.02	0.901233	1.08	0.413242	"solute carrier family 7 (cationic amino acid transporter, y+ system), member 7"	NM_011405
1417393_a_at	87.57	10.05	98.96	10.4	98.07	12.9	1.13	0.384472	1.12	0.460275	-1.01	0.993508	RIKEN cDNA 1110035L05 gene	NM_026125
1448687_at	204.2	15.58	202.23	15.05	203.85	19.84	-1.01	0.998346	-1	0.993632	1.01	0.92025	RIKEN cDNA 1110035L05 gene	NM_026125
1417394_at	193.07	40.63	199.43	49.66	224.81	50.98	1.03	0.940378	1.16	0.73495	1.13	0.230793	Kruppel-like factor 4 (gut)	U20344
1417395_at	231.19	44.34	253.15	36.65	252.64	34.65	1.09	0.78863	1.09	0.790918	-1	0.961603	Kruppel-like factor 4 (gut)	BG069413
1448688_at	194.52	28.45	209.87	13.56	190.71	9.13	1.08	0.59734	-1.02	0.908609	-1.1	0.197544	podocalyxin-like	AF290209
1417396_at	60.75	7.92	48.24	8.88	47.91	8.64	-1.26	0.348076	-1.27	0.318742	-1.01	0.607521	podocalyxin-like	NM_013723
1417397_at	206.59	19.71	221.87	15.32	212.49	17.37	1.07	0.54784	1.03	0.929883	-1.04	0.606691	"solute carrier family 9 (sodium/hydrogen exchanger), member 1"	NM_016981
1448689_at	163.76	20.27	148.53	15.9	156.64	15.2	-1.1	0.548799	-1.05	0.706058	1.05	0.57126	related RAS viral (r-ras) oncogene homolog 2	NM_025846
1417398_at	190.52	26.15	200.7	26.05	187.54	21.99	1.05	0.776292	-1.02	0.931175	-1.07	0.319959	related RAS viral (r-ras) oncogene homolog 2	BE200500
1417399_at	473.21	162.62	473.8	179.55	465.52	198.22	1	0.992382	-1.02	0.935553	-1.02	0.682182	growth arrest specific 6	NM_019521
1455896_a_at	108.28	15.22	87.31	9.32	97.62	10.45	-1.24	0.335062	-1.11	0.638429	1.12	0.345475	"potassium channel, subfamily K, member 1"	AU043100
1448690_at	27.82	6.29	26.67	8.8	31.02	5.09	-1.04	0.919351	1.11	0.756626	1.16	0.68665	"potassium channel, subfamily K, member 1"	NM_008430
1417400_at	159.87	23.93	189.01	22.15	161.15	23.67	1.18	0.209412	1.01	0.899433	-1.17	0.070765	RIKEN cDNA 1700020L11 gene	AF274866
1417401_at	81.34	9.71	76.69	9.71	73.54	9.5	-1.06	0.710839	-1.11	0.421087	-1.04	0.689842	RIKEN cDNA 1700020L11 gene	NM_030690
1417402_at	179.11	10.47	177.66	10.81	171.11	12.7	-1.01	0.925571	-1.05	0.652637	-1.04	0.509321	RIKEN cDNA 1190017O12 gene	NM_138743
1417403_at	51.95	5.3	46.15	7.14	56.4	3.83	-1.13	0.370028	1.09	0.378259	1.22	0.165987	long chain fatty acyl elongase	AF480860
1417404_at	77.17	12.61	70.78	7.63	82.37	8.27	-1.09	0.652103	1.07	0.813143	1.16	0.372264	long chain fatty acyl elongase	NM_130450
1448691_at	168.57	10.67	158.21	7.86	149.63	7.56	-1.07	0.388381	-1.13	0.205751	-1.06	0.533907	ataxin-1 ubiquitin-like interacting protein	NM_033526
1448692_at	75.33	8.5	69.68	10.45	73.97	7.53	-1.08	0.494443	-1.02	0.756231	1.06	0.617723	ataxin-1 ubiquitin-like interacting protein	BB764994
1417405_at	185.7	35.79	202.2	24.23	196.48	30.7	1.09	0.721595	1.06	0.84413	-1.03	0.798546	START domain containing 3	NM_021547
1417406_at	239.79	29.54	229.73	34.33	218.14	38.56	-1.04	0.505539	-1.1	0.399515	-1.05	0.679942	RIKEN cDNA 1110032C13 gene	AF366401
1448693_at	98.64	7.65	103.16	8.63	107.54	9.09	1.05	0.659287	1.09	0.422797	1.04	0.675908	cDNA sequence BC002216	NM_024472
1417407_at	159	13.98	157.54	10.91	165.75	8.22	-1.01	0.922503	1.04	0.622055	1.05	0.616143	expressed sequence AW322056	NM_133940
1417408_at	27.37	13.06	14.96	7.99	13.43	8.44	-1.83	0.22246	-2.04	0.112698	-1.11	0.864388	coagulation factor III	BC024886
1448694_at	193.24	37.6	189.8	28.37	184.97	26.61	-1.02	0.949095	-1.04	0.998723	-1.03	0.875116	Jun oncogene	NM_010591
1417409_at	111.95	47.71	87.29	31.85	119.05	37.21	-1.28	0.571635	1.06	0.876308	1.36	0.078008	Jun oncogene	BC002081
1417410_s_at	101.38	8.87	104.71	8.98	98.77	6.31	1.03	0.863965	-1.03	0.515117	-1.06	0.443911	"protein kinase C, lambda"	BC021630
1448695_at	66.05	7.89	77.42	9.61	68.89	8.18	1.17	0.482137	1.04	0.74743	-1.12	0.507656	"protein kinase C, lambda"	NM_008857
1451421_a_at	229.37	12.19	252.38	11.85	233.97	10.18	1.1	0.264994	1.02	0.903576	-1.08	0.318783	RIKEN cDNA 0610011C19 gene	BC006914
1417411_at	86.78	17.56	79.28	7.48	77.64	12.86	-1.09	0.710368	-1.12	0.748569	-1.02	0.954034	RIKEN cDNA 1110020M21 gene	NM_021432
1417412_at	55.99	7.98	55.64	8.11	59.1	6.32	-1.01	0.962005	1.06	0.857268	1.06	0.813701	factor 8-associated gene A	NM_007978
1460206_at	30.03	2.51	27.49	9.18	28.03	3.36	-1.09	0.788474	-1.07	0.551905	1.02	0.995451	GRP1 (general receptor for phosphoinositides 1)-associated scaffold protein	NM_019518
1417413_at	63.36	6.56	57.12	4.06	55.42	5.09	-1.11	0.335912	-1.14	0.346803	-1.03	0.918847	integral membrane-associated protein 1	NM_008411
1417414_at	284.09	64.86	244.75	32.88	279.18	34.97	-1.16	0.652727	-1.02	0.95813	1.14	0.162431	septin 3	NM_011889
1448696_at	3.43	3.46	13.83	3.49	9.18	3.15	4.04	0.115799	2.68	0.362048	-1.51	0.197268	hephaestin	NM_010417
1417415_at	195.32	20.99	164.22	21.1	149.29	14.14	-1.19	0.361672	-1.31	0.15072	-1.1	0.446032	"solute carrier family 6 (neurotransmitter transporter, dopamine), member 3"	NM_010020
1417416_at	184.9	14.29	180.47	8.08	194.03	10.2	-1.02	0.819865	1.05	0.70625	1.08	0.42298	"potassium voltage-gated channel, shaker-related subfamily, member 1"	NM_010595
1417417_a_at	1619.09	70.91	1713.94	87	1701.77	93.32	1.06	0.330673	1.05	0.385498	-1.01	0.636525	"cytochrome c oxidase, subunit VI a, polypeptide 1"	NM_007748
1417418_s_at	895.76	153.56	1035.89	143.03	1003.95	78.35	1.16	0.322345	1.12	0.348196	-1.03	0.739994	"cytochrome c oxidase, subunit VI a, polypeptide 1"	NM_007748
1448697_s_at	1063.35	134.01	1076.75	107.14	1115.16	73.94	1.01	0.889774	1.05	0.655449	1.04	0.548083	RIKEN cDNA 2410038A03 gene	NM_025589
1448698_at	331.51	117.41	291.67	133.89	256.48	118.15	-1.14	0.528477	-1.29	0.177196	-1.14	0.220157	cyclin D1	NM_007631
1417419_at	113.8	50.83	86.62	44.71	105.07	66.45	-1.31	0.373907	-1.08	0.816765	1.21	0.550348	cyclin D1	M64403
1417420_at	295.28	83.48	186.98	67.56	218.76	97.09	-1.58	0.151009	-1.35	0.292137	1.17	0.565109	cyclin D1	BB538325
1417421_at	270.29	38.29	357.82	33.53	326.13	42	1.32	0.158336	1.21	0.407935	-1.1	0.584489	S100 calcium binding protein A1	BC005590
1419814_s_at	503.26	72.94	772.7	64.83	684.48	99.39	1.54	0.013123	1.36	0.091342	-1.13	0.115191	S100 calcium binding protein A1	AI266795
1417422_at	415.92	32.19	419.11	41.07	436.69	47.99	1.01	0.938505	1.05	0.560839	1.04	0.492675	glycine N-methyltransferase	NM_010321
1448699_at	140.51	15.47	142.74	16.12	142.35	15.85	1.02	0.818557	1.01	0.866035	-1	0.950708	mitochondrial ribosomal protein L54	NM_025317
1417423_at	251.72	70.89	270.55	63.84	313.57	67.77	1.07	0.816925	1.25	0.474431	1.16	0.245884	RIKEN cDNA 1110025J15 gene	NM_023168
1448700_at	89.57	48.7	61.02	23.58	52.05	17.78	-1.47	0.585831	-1.72	0.42957	-1.17	0.38249	G0/G1 switch gene 2	NM_008059
1437423_a_at	191.49	31.57	222.62	37.8	206.84	27.41	1.16	0.436221	1.08	0.664039	-1.08	0.56787	steroid receptor RNA activator 1	BG074964
1448701_a_at	43.19	8.47	44.76	7.79	40.61	4.98	1.04	0.904316	-1.06	0.718116	-1.1	0.61974	cerebral cavernous malformations 1	AF310134
1417424_at	178.86	25.44	169.99	18.62	170.73	17.73	-1.05	0.631778	-1.05	0.735416	1	0.845217	RIKEN cDNA 1110057H19 gene	NM_025409
1448702_at	303.92	40.5	338.48	39.23	335.23	30.8	1.11	0.504306	1.1	0.507227	-1.01	0.948608	RIKEN cDNA 1110057H19 gene	BE287896
1417425_at	72.49	11.75	79.43	11.13	73.2	7.95	1.1	0.62929	1.01	0.976429	-1.09	0.516627	RIKEN cDNA 8430424D23 gene	NM_025774
1448703_at	189.85	32.99	209.63	44.52	192.56	24.62	1.1	0.621579	1.01	0.84674	-1.09	0.668088	RIKEN cDNA 2010003I05 gene	NM_133939
1417426_at	1276.78	84.28	1063.15	154.15	995.62	152.75	-1.2	0.388647	-1.28	0.275826	-1.07	0.395401	"proteoglycan, secretory granule"	NM_011157
1417427_at	186.4	33.86	221.94	28.63	197.78	16.8	1.19	0.280676	1.06	0.66034	-1.12	0.356929	RIKEN cDNA 1500026D16 gene	NM_026616
1417428_at	43.84	8.48	55.44	11.92	46.47	6.05	1.26	0.556262	1.06	0.928735	-1.19	0.511326	"guanine nucleotide binding protein (G protein), gamma 3 subunit"	NM_010316
1417429_at	142.39	25.21	130.5	16.9	120.18	14.95	-1.09	0.644672	-1.18	0.398217	-1.09	0.474349	flavin containing monooxygenase 1	BC011229
1417430_at	91.7	12.23	78.27	7.44	88.57	5.19	-1.17	0.274692	-1.04	0.755051	1.13	0.178785	cerebellar degeneration-related 2	NM_007672
1448704_s_at	382.9	47.4	383.1	36.05	399.32	19.54	1	0.996668	1.04	0.734505	1.04	0.58763	histocompatibility 47	NM_024439
1448705_at	136.02	16.43	153.44	13.53	141.32	12.16	1.13	0.369793	1.04	0.823356	-1.09	0.204485	zinc finger protein 297	BC026964
1417431_a_at	52.31	18.77	65.6	12.55	64.16	9.67	1.25	0.521848	1.23	0.656915	-1.02	0.838363	sphingosine kinase 2	AF245448
1417432_a_at	564.1	84.84	622.66	79.18	625.4	62.19	1.1	0.440849	1.11	0.29694	1	0.978925	"guanine nucleotide binding protein, beta 1"	NM_008142
1417433_at	466.07	41.02	503.04	43	481.64	31.02	1.08	0.346792	1.03	0.721978	-1.04	0.565976	lysophospholipase 2	NM_011942
1417434_at	220.98	27.09	267.97	26.06	256.71	21.69	1.21	0.183853	1.16	0.323385	-1.04	0.711215	"glycerol phosphate dehydrogenase 1, mitochondrial"	NM_010274
1448706_at	80.05	8.92	73.17	6.8	70.27	8.13	-1.09	0.533233	-1.14	0.366156	-1.04	0.726786	Traf and Tnf receptor associated protein	NM_019551
1417435_at	142.87	15.18	160.38	16.38	157.56	19.28	1.12	0.370598	1.1	0.487087	-1.02	0.742669	like-glycosyltransferase	NM_010687
1417436_at	24.09	7.65	29.87	4.74	17.25	3.49	1.24	0.655497	-1.4	0.52156	-1.73	0.052027	like-glycosyltransferase	BG261907
1448707_at	122.24	11.14	127.39	9.68	117.24	7.73	1.04	0.635151	-1.04	0.715342	-1.09	0.480108	RIKEN cDNA 1810004N01 gene	NM_025444
1417437_at	134.77	9.73	120.48	8.24	122.91	6.56	-1.12	0.271284	-1.1	0.304506	1.02	0.777225	thyroid autoantigen	NM_010247
1417438_at	130.83	5.01	131.07	11.2	130.53	7.39	1	0.997338	-1	0.946769	-1	0.994614	RIKEN cDNA 3110030G19 gene	NM_023697
1417439_at	180.89	30.54	145.27	22.57	152.75	27.04	-1.25	0.350868	-1.18	0.493043	1.05	0.783407	tumor endothelial marker 1 precursor	NM_054042
1448708_at	234.37	19.87	238.21	31.91	227.69	13.31	1.02	0.946724	-1.03	0.564784	-1.05	0.681232	peroxisome proliferator activated receptor binding protein	NM_134027
1448709_at	310.98	65.11	329.63	52.6	331.58	62.57	1.06	0.710875	1.07	0.593709	1.01	0.966513	"SWI/SNF related, matrix associated, actin dependent regulator of chromatin, subfamily f, member 1"	NM_033566
1417440_at	345.1	65	356.93	47.18	355.29	50.76	1.03	0.725452	1.03	0.675155	-1	0.864989	"SWI/SNF related, matrix associated, actin dependent regulator of chromatin, subfamily f, member 1"	BG064710
1417441_at	106.88	34.54	106.73	26.62	110.14	33.64	-1	0.997323	1.03	0.897876	1.03	0.712091	J domain protein 1	NM_013888
1454044_a_at	91.98	7.4	89.81	9.01	93.8	8.4	-1.02	0.843466	1.02	0.8831	1.04	0.663595	peroxisomal biogenesis factor 3	AK005315
1417442_a_at	146.05	9.72	144.9	7.63	152.49	5.33	-1.01	0.952917	1.04	0.655825	1.05	0.367634	peroxisomal biogenesis factor 3	AK012827
1417443_at	42.82	6.51	50.7	6.55	44.23	7.8	1.18	0.474757	1.03	0.887835	-1.15	0.291115	"thioesterase, adipose associated"	NM_025590
1448710_at	106.73	23.58	154.94	33.22	157.89	37.8	1.45	0.284613	1.48	0.262912	1.02	0.784791	chemokine (C-X-C motif) receptor 4	D87747
1417444_at	57.63	15.07	47.91	9.2	50.73	11.81	-1.2	0.350845	-1.14	0.485438	1.06	0.664973	E2F transcription factor 5	BC003220
1460207_s_at	164.26	11.05	150.95	22.22	144.72	12.95	-1.09	0.608016	-1.14	0.286941	-1.04	0.763857	E2F transcription factor 5	BC003220
1448711_at	73.44	16.1	80.2	10	73.73	10.8	1.09	0.597316	1	0.988505	-1.09	0.479424	minichromosome maintenance deficient (S. cerevisiae) 3-associated protein	NM_019434
1417445_at	26.53	7.85	26.12	5.7	21.35	6.01	-1.02	0.907667	-1.24	0.345327	-1.22	0.350799	RIKEN cDNA 2610020P18 gene	NM_023294
1448712_at	138.08	19.4	130.26	12.55	143.49	19.18	-1.06	0.804276	1.04	0.713315	1.1	0.347936	choroidermia	NM_018818
1417446_at	92.76	12.21	98.02	11.22	93.71	12.21	1.06	0.762488	1.01	0.987328	-1.05	0.609602	"solute carrier family 12, member 4"	NM_009195
1417447_at	12.15	2.97	7.87	2.7	9.69	2.98	-1.54	0.349334	-1.25	0.645313	1.23	0.661396	transcription factor 21	NM_011545
1448713_at	34.59	8.07	36.84	6.73	38.21	7.25	1.07	0.775326	1.1	0.560018	1.04	0.760573	signal transducer and activator of transcription 4	NM_011487
1417448_at	75.97	10.17	81.62	14.54	80.35	12.61	1.07	0.787155	1.06	0.812685	-1.02	0.954992	RIKEN cDNA 1810008A18 gene	NM_133998
1417449_at	190.3	23.17	180.9	23.9	185.41	24.63	-1.05	0.815781	-1.03	0.922199	1.02	0.817927	peroxisomal acyl-CoA thioesterase 1	NM_133240
1448714_at	207.76	29.79	226.53	11.33	203.62	8.22	1.09	0.438963	-1.02	0.873274	-1.11	0.124205	RNA guanylyltransferase and 5'-phosphatase	NM_011884
1417450_a_at	72.49	21.43	80	20.27	81.72	22.48	1.1	0.470299	1.13	0.486935	1.02	0.844931	"transforming, acidic coiled-coil containing protein 3"	NM_011524
1432075_a_at	46.16	7.9	52.9	7.61	54.69	4.82	1.15	0.524513	1.18	0.290343	1.03	0.849781	tektin 1	AK005801
1417451_a_at	2927.66	316.66	2966.58	183.69	3186.92	206.75	1.01	0.852047	1.09	0.223425	1.07	0.257975	peptidylprolyl isomerase A	NM_008907
1417452_a_at	2461.94	238.16	2494.82	198.88	2582.03	220.31	1.01	0.931106	1.05	0.702089	1.03	0.62605	Finkel-Biskis-Reilly murine sarcoma virus (FBR-MuSV) ubiquitously expressed (fox derived)	NM_007990
1448715_x_at	1227.85	289.75	820.77	119.66	973.18	173.58	-1.5	0.205752	-1.26	0.359345	1.19	0.101586	"gb:NM_010490.1 /DB_XREF=gi:6754269 /GEN=Iap /FEA=FLmRNA /CNT=261 /TID=Mm.212712.1 /TIER=FL+Stack /STK=44 /UG=Mm.212712 /LL=15598 /DEF=Mus musculus intracisternal A particles (Iap), mRNA. /PROD=intracisternal A particles /FL=gb:NM_010490.1 gb:M10062.1"	NM_010490
1417453_at	83.15	12.97	78.54	10.36	79.96	6.43	-1.06	0.779126	-1.04	0.76756	1.02	0.788799	cullin 4B	BC004026
1417454_at	157.31	20.34	150.46	13.15	156.48	13.38	-1.05	0.722337	-1.01	0.866936	1.04	0.653533	cullin 4B	AW536452
1417455_at	124.66	15.45	115.55	7.84	113.96	10.75	-1.08	0.543656	-1.09	0.429488	-1.01	0.960117	"transforming growth factor, beta 3"	BC014690
1417456_at	186.79	23.37	185.56	17.61	197.51	12.79	-1.01	0.975648	1.06	0.625578	1.06	0.425615	glyceronephosphate O-acyltransferase	NM_010322
1448716_at	71.94	4.44	76.92	8.27	74.05	5.79	1.07	0.572269	1.03	0.82292	-1.04	0.757389	"hemoglobin X, alpha-like embryonic chain in Hba complex"	M26898
1417457_at	379.62	76.55	419.13	94.6	374.09	75.86	1.1	0.568052	-1.01	0.884731	-1.12	0.283116	RIKEN cDNA 1110038L14 gene	NM_025415
1417458_s_at	283.18	69.9	310.19	86.27	304.9	76.89	1.1	0.648957	1.08	0.515309	-1.02	0.838172	RIKEN cDNA 1110038L14 gene	NM_025415
1417459_at	103.8	18.37	89.89	11.45	98.62	5.81	-1.15	0.471271	-1.05	0.755733	1.1	0.489712	demilune cell and parotid protein	NM_019910
1448717_at	94.79	5.13	106.65	4.12	103.63	4.19	1.13	0.113418	1.09	0.279173	-1.03	0.625857	glutaryl-Coenzyme A dehydrogenase	NM_008097
1417460_at	765.39	110.15	828.32	174	723.96	175.54	1.08	0.764483	-1.06	0.844783	-1.14	0.156697	interferon induced transmembrane protein 3-like	NM_030694
1417461_at	1153.56	168.47	1249.18	155.91	1286.66	147.11	1.08	0.697384	1.12	0.574807	1.03	0.702126	"adenylyl cyclase-associated CAP protein homolog 1 (S. cerevisiae, S. pombe)"	BC005446
1417462_at	886.38	219.78	877.22	195.58	935.72	216.11	-1.01	0.952021	1.06	0.814454	1.07	0.564483	"adenylyl cyclase-associated CAP protein homolog 1 (S. cerevisiae, S. pombe)"	NM_007598
1417463_a_at	651.83	59.23	782.69	46.89	727.05	44.78	1.2	0.091257	1.12	0.290942	-1.08	0.265677	RIKEN cDNA 2400001E08 gene	NM_025605
1448718_at	217.07	45.63	261.19	47.23	309.43	42.61	1.2	0.50198	1.43	0.130179	1.18	0.140617	RIKEN cDNA 2400001E08 gene	NM_025605
1417464_at	69.47	9.6	79.88	8.74	64.92	5.67	1.15	0.377504	-1.07	0.598452	-1.23	0.060078	"troponin C, fast skeletal"	NM_009394
1417465_at	229.2	24.7	247.18	22.89	234.93	13.04	1.08	0.517499	1.03	0.847279	-1.05	0.479283	"farnesyltransferase, CAAX box, alpha"	NM_008033
1417466_at	28.45	4.11	24.57	3.98	25.92	3.11	-1.16	0.521154	-1.1	0.616948	1.05	0.72663	regulator of G-protein signaling 5	NM_133736
1417467_a_at	126.03	9.13	126.98	9.47	123.95	7.48	1.01	0.842403	-1.02	0.885251	-1.02	0.782714	RIKEN cDNA 1110004B19 gene	NM_133932
1448719_at	40.46	7.08	43.58	5.74	45.06	6.03	1.08	0.691821	1.11	0.665153	1.03	0.817775	RIKEN cDNA 1110004B19 gene	AK003405
1417468_at	278.91	32.3	258.4	31.48	255.1	12.91	-1.08	0.681601	-1.09	0.555282	-1.01	0.943163	nitrilase 1	NM_012049
1417469_at	53.6	6.52	46.53	20.33	54.7	5.02	-1.15	0.764132	1.02	0.962119	1.18	0.712331	nitrilase 1	BM121177
1430292_a_at	135.45	14.11	138.26	10.23	129.08	8.55	1.02	0.896666	-1.05	0.764243	-1.07	0.499288	RIKEN cDNA 1810030N24 gene	BG792484
1417470_at	86.86	6.27	97.47	6.33	84.31	6.87	1.12	0.156801	-1.03	0.786458	-1.16	0.129903	cDNA sequence BC003314	NM_030255
1448720_at	67.75	14.58	71.2	12.1	68.91	9.19	1.05	0.833164	1.02	0.92322	-1.03	0.920487	RIKEN cDNA 2610040E16 gene	NM_024194
1448721_at	111	14.77	104.14	7.3	103.52	7.56	-1.07	0.705166	-1.07	0.681426	-1.01	0.904242	"DNA segment, Chr 1, ERATO Doi 622, expressed"	NM_133825
1417471_s_at	234	21.04	243.7	21.02	222.18	9.85	1.04	0.706296	-1.05	0.566508	-1.1	0.384572	"DNA segment, Chr 1, ERATO Doi 622, expressed"	NM_133825
1417472_at	456.22	89.31	547.12	82.27	597.89	107.78	1.2	0.406177	1.31	0.269997	1.09	0.239662	myosin heavy chain IX	NM_022410
1422230_s_at	146.67	8.89	128.19	12.31	158.08	15.99	-1.14	0.389862	1.08	0.619518	1.23	0.106089	"cytochrome P450, 2a5"	NM_007812
1417473_a_at	24.54	2.11	26.13	2.19	22.5	1.63	1.06	0.560136	-1.09	0.493983	-1.16	0.272451	expressed sequence AI413471	NM_026494
1448722_s_at	48.89	5.68	51.62	4.72	48.17	5	1.06	0.585609	-1.02	0.926843	-1.07	0.642474	expressed sequence AI413471	NM_026494
1417474_at	163.4	18.19	181.94	14.6	177.4	13.97	1.11	0.511136	1.09	0.481331	-1.03	0.847421	RIKEN cDNA 1500035H01 gene	NM_023831
1448723_at	102.23	24.93	63.9	8.44	72.9	7.5	-1.6	0.239096	-1.4	0.281505	1.14	0.471048	retinol dehydrogenase 7	NM_017473
1417475_at	204.65	16.43	206.3	16.47	198.62	10.99	1.01	0.835778	-1.03	0.633066	-1.04	0.679693	cation-transporting atpase	NM_133224
1417476_at	63.65	7.87	67.28	9.51	67.91	8.74	1.06	0.697118	1.07	0.699293	1.01	0.990356	F-box and WD-40 domain protein 5	NM_013908
1417477_at	167.35	15.86	172.1	16.99	173.02	14.09	1.03	0.848762	1.03	0.675435	1.01	0.806938	gene trap locus F3b	NM_025294
1448724_at	485.76	101.32	394.76	39.01	421.69	40	-1.23	0.354902	-1.15	0.508888	1.07	0.378566	cytokine inducible SH2-containing protein	NM_009895
1448725_at	113.62	6.9	110	9.03	105.05	6.29	-1.03	0.755565	-1.08	0.394034	-1.05	0.726591	poly (ADP-ribose) glycohydrolase	NM_011960
1417478_a_at	138.75	14.99	141.13	14.1	145.41	11.02	1.02	0.853853	1.05	0.624558	1.03	0.655828	phosphatase subunit gene g4-1	NM_021529
1417479_at	84.37	4.53	77.22	4.67	90.41	4.57	-1.09	0.22197	1.07	0.485301	1.17	0.204489	phosphatase subunit gene g4-1	AV367559
1431337_a_at	147.05	9.92	150.59	14.79	150.56	13.54	1.02	0.859403	1.02	0.874846	-1	0.948925	RIKEN cDNA 1810055E12 gene	AK004643
1417480_at	107.94	11.42	129.66	13.03	113.27	9.61	1.2	0.116661	1.05	0.693101	-1.14	0.227466	RIKEN cDNA 9030401P18 gene	NM_023605
1448726_at	213.85	10.63	230.97	21.38	213.43	10.4	1.08	0.44324	-1	0.98184	-1.08	0.379648	RIKEN cDNA 0610007H10 gene	NM_133968
1417481_at	166.5	50.36	225.46	62.83	226.47	68.35	1.35	0.31952	1.36	0.271542	1	0.981508	receptor (calcitonin) activity modifying protein 1	NM_016894
1448727_at	113.92	5.52	103.33	12.24	111.98	10.6	-1.1	0.525039	-1.02	0.857924	1.08	0.521225	"transducin-like enhancer of split 6, homolog of Drosophila E(spl)"	NM_053254
1417482_at	26.16	4.95	16.76	3.8	21.57	6.05	-1.56	0.257819	-1.21	0.636743	1.29	0.49412	testis expressed gene 19	NM_028602
1417483_at	199.62	87.85	160.37	43.78	220.44	77.89	-1.24	0.539821	1.1	0.538777	1.37	0.262743	molecule possessing ankyrin-repeats induced by lipopolysaccharide	NM_030612
1448728_a_at	99.76	52.75	86.11	35.95	108.45	40.87	-1.16	0.487828	1.09	0.665627	1.26	0.134111	molecule possessing ankyrin-repeats induced by lipopolysaccharide	AB026551
1417484_at	5.33	2.39	3.31	1.63	6.41	3.19	-1.61	0.58291	1.2	0.750381	1.94	0.339477	integrin binding sialoprotein	NM_008318
1417485_at	39.92	4.37	41.37	4.86	37.96	6.09	1.04	0.85309	-1.05	0.697835	-1.09	0.655494	integrin binding sialoprotein	L20232
1448729_a_at	36.55	5.36	29.45	3.66	30.64	5.09	-1.24	0.272	-1.19	0.18616	1.04	0.733544	septin 4	NM_011129
1417486_at	266	32.28	233.75	20.49	243.92	20.77	-1.14	0.325374	-1.09	0.528855	1.04	0.561361	src homology 2 domain-containing transforming protein D	NM_009168
1417487_at	73.81	13.81	56.42	6.83	62.84	9	-1.31	0.33242	-1.17	0.569511	1.11	0.49661	fos-like antigen 1	NM_010235
1417488_at	52.91	6.12	43.21	6.17	51.92	6.27	-1.22	0.188555	-1.02	0.839716	1.2	0.326827	fos-like antigen 1	U34245
1417489_at	17.81	4.06	16.33	3.41	12.08	4.58	-1.09	0.684045	-1.47	0.301592	-1.35	0.518428	neuropeptide Y receptor Y2	NM_008731
1448730_at	49.28	8.03	47.38	6.62	43.89	5.51	-1.04	0.756982	-1.12	0.526708	-1.08	0.664362	"carboxypeptidase A3, mast cell"	NM_007753
1448731_at	37.86	9.65	38.28	6.18	48.57	8.31	1.01	0.973238	1.28	0.389644	1.27	0.264291	"interleukin 10 receptor, alpha"	NM_008348
1417490_at	3391.64	270.86	3337.45	298.94	3567.86	278.61	-1.02	0.891169	1.05	0.643835	1.07	0.189217	cathepsin B	BC006656
1417491_at	353.04	26.29	382.2	81.32	356.15	93.88	1.08	0.779259	1.01	0.977218	-1.07	0.461102	cathepsin B	NM_007798
1448732_at	2475.08	469.78	2356.1	470.19	2663.26	456.74	-1.05	0.878431	1.08	0.807772	1.13	0.052619	cathepsin B	M14222
1417492_at	457.28	84.22	472.8	120.94	497.51	131.24	1.03	0.932722	1.09	0.818904	1.05	0.616271	cathepsin B	AI596110
1435151_a_at	2781.87	163.38	2770.08	79.17	2919.84	101.59	-1	0.954418	1.05	0.465358	1.05	0.431934	ribosomal protein S3	AW108231
1448733_at	30.28	5.46	28.55	6.25	28.93	4.7	-1.06	0.775474	-1.05	0.855254	1.01	0.890588	B lymphoma Mo-MLV insertion region 1	M64279
1417493_at	120.19	15.44	125.84	14.38	124.48	12.52	1.05	0.737088	1.04	0.795843	-1.01	0.871433	B lymphoma Mo-MLV insertion region 1	AA217399
1417494_a_at	111.78	28.68	131.19	72.43	157.27	83.86	1.17	0.772278	1.41	0.5472	1.2	0.235234	ceruloplasmin	NM_007752
1448734_at	49.4	13.16	53.35	28.38	58.86	32.27	1.08	0.886639	1.19	0.749529	1.1	0.47149	ceruloplasmin	NM_007752
1417495_x_at	81.35	21.62	92.98	48.6	116.81	67.53	1.14	0.803194	1.44	0.575651	1.26	0.322031	ceruloplasmin	NM_007752
1448735_at	13.83	4.6	20.48	5.33	14.37	3.53	1.48	0.336296	1.04	0.962928	-1.42	0.389086	ceruloplasmin	BB332449
1417496_at	96.01	16.91	79.68	8.46	87.32	9.84	-1.2	0.332767	-1.1	0.572665	1.1	0.458743	ceruloplasmin	BB531328
1417497_at	43.25	5.89	42.16	6.41	42.97	6.3	-1.03	0.921615	-1.01	0.913558	1.02	0.781334	ceruloplasmin	BB278923
1448736_a_at	608.53	77.2	681.81	50.34	700.48	46.81	1.12	0.28178	1.15	0.21843	1.03	0.629329	hypoxanthine guanine phosphoribosyl transferase	NM_013556
1417498_at	150	24.9	146.07	12.24	161.5	9.6	-1.03	0.929915	1.08	0.783267	1.11	0.449753	"serine (or cysteine) proteinase inhibitor, clade F, member 2"	NM_008878
1417499_at	201.47	19.74	209.49	30.14	200.75	16.88	1.04	0.74304	-1	0.958184	-1.04	0.741386	translocase of inner mitochondrial membrane 13 homolog a (yeast)	NM_013899
1417500_a_at	366.9	125.13	501.23	164.19	608.94	206.71	1.37	0.426598	1.66	0.222591	1.21	0.112105	"transglutaminase 2, C polypeptide"	BC016492
1417501_at	134.87	18.88	148.22	20.03	144.23	17.12	1.1	0.661397	1.07	0.756989	-1.03	0.760563	F-box only protein 6b	NM_015797
1448737_at	162.55	22.85	167.11	14.52	143.6	13.6	1.03	0.887288	-1.13	0.447843	-1.16	0.173723	transmembrane 4 superfamily member 2	NM_019634
1417502_at	137.35	8.72	144.02	12.98	136.11	10.44	1.05	0.602983	-1.01	0.982849	-1.06	0.637454	transmembrane 4 superfamily member 2	AF052492
1417503_at	257.73	26.91	290.28	27.67	287.61	18.88	1.13	0.129718	1.12	0.20719	-1.01	0.859777	replication factor C (activator 1) 2 (40kD)	NM_020022
1417504_at	10.68	3.24	8.06	2.43	8.75	2.18	-1.32	0.479275	-1.22	0.767212	1.08	0.788519	calbindin-28K	NM_009788
1448738_at	18.42	2.15	16.88	2.76	18.43	4.5	-1.09	0.791089	1	0.969272	1.09	0.811014	calbindin-28K	BB246032
1417505_s_at	79.67	11.9	77.9	9.18	74.74	4.49	-1.02	0.909309	-1.07	0.676292	-1.04	0.76513	"interleukin 11 receptor, alpha chain 1"	BC004619
1417506_at	196.29	20.24	223.91	22.6	205.19	17.61	1.14	0.236079	1.05	0.572262	-1.09	0.285939	geminin	NM_020567
1460208_at	85.29	25.51	50.32	9.08	62.03	10.58	-1.7	0.219722	-1.38	0.364971	1.23	0.301419	fibrillin 1	NM_007993
1417507_at	54.69	15	75.88	18.06	75.51	18.85	1.39	0.26457	1.38	0.160039	-1	0.991487	cytochrome b-561	BC006732
1435712_a_at	2311.14	205.22	2430.71	169.29	2491.23	154.89	1.05	0.577086	1.08	0.363129	1.02	0.737046	ribosomal protein S18	AW907444
1448739_x_at	2223.18	297.71	2306.74	219.78	2503.42	239.5	1.04	0.834824	1.13	0.357959	1.09	0.227468	ribosomal protein S18	NM_011296
1417508_at	132.01	15.18	132.42	15.29	134.12	15.18	1	0.969882	1.02	0.896385	1.01	0.859655	ring finger protein (C3HC4 type) 19	NM_013923
1417509_at	48.76	4.51	47.05	5.98	44.65	5.97	-1.04	0.74835	-1.09	0.512566	-1.05	0.750424	ring finger protein (C3HC4 type) 19	AF120206
1448740_at	122.49	8.4	112.97	10.63	113.56	12.13	-1.08	0.563773	-1.08	0.586448	1.01	0.944682	RAN guanine nucleotide release factor	NM_021329
1425676_a_at	344.28	53.47	363.31	53.55	365.56	46.33	1.06	0.664704	1.06	0.615739	1.01	0.917207	"elongation of very long chain fatty acids (FEN1/Elo2, SUR4/Elo3, yeast)-like 1"	BC006735
1448741_at	85.18	11.29	93.94	11.78	79.78	8.76	1.1	0.603583	-1.07	0.635439	-1.18	0.205558	"solute carrier family 3, member 1"	NM_009205
1417510_at	164.3	22.98	162.37	19.92	167.31	9.82	-1.01	0.900167	1.02	0.917357	1.03	0.798047	vacuolar protein sorting 4a (yeast)	NM_126165
1417511_at	173.73	23.04	161.9	26.7	158.68	25.47	-1.07	0.577353	-1.09	0.439615	-1.02	0.724402	Ly1 antibody reactive clone	NM_025281
1417512_at	71.19	12.06	68.99	7.73	67.7	7.24	-1.03	0.857997	-1.05	0.812457	-1.02	0.915538	ecotropic viral integration site 5	NM_007964
1417513_at	103.12	27.84	99.4	29.89	85.21	20.12	-1.04	0.935264	-1.21	0.385716	-1.17	0.489717	ecotropic viral integration site 5	AI255184
1448742_at	51.05	5.43	42.49	5.2	43.78	6.29	-1.2	0.396373	-1.17	0.46182	1.03	0.936797	"snail homolog 1, (Drosophila)"	NM_011427
1448743_at	-23.68	24.01	-19.37	17.44	-20.73	15.5	1	0.787571	1	0.787661	1	0.926636	expressed sequence AU014939	NM_138744
1417514_at	61.67	12.26	55.28	12.99	55.22	8.72	-1.12	0.859924	-1.12	0.609701	-1	0.845778	expressed sequence AU014939	BB396374
1448744_at	313.66	17.83	292.77	16.39	313.05	13	-1.07	0.400459	-1	0.97191	1.07	0.341863	galactosamine (N-acetyl)-6-sulfate sulfatase	BC004002
1417515_at	198.71	58.82	238.45	29.19	224.52	26.18	1.2	0.448619	1.13	0.611084	-1.06	0.518595	U7 snRNP-specific Sm-like protein LSM10	NM_138721
1417516_at	152.58	10.32	168.31	17.27	160.4	29.18	1.1	0.507284	1.05	0.849084	-1.05	0.73049	DNA-damage inducible transcript 3	NM_007837
1448745_s_at	281.72	19.47	272.38	30.79	276.21	25.82	-1.03	0.6643	-1.02	0.813817	1.01	0.805214	loricrin	NM_008508
1417517_at	82.35	13.06	76.46	13.13	95.26	12.96	-1.08	0.724166	1.16	0.415822	1.25	0.231471	pleiomorphic adenoma gene-like 2	AB051854
1417518_at	62.34	7.17	54.33	7.3	56.22	7.12	-1.15	0.505478	-1.11	0.644753	1.03	0.792788	pleiomorphic adenoma gene-like 2	NM_018807
1417519_at	160.33	41.61	171.9	34.67	211.56	51.29	1.07	0.772113	1.32	0.286268	1.23	0.277516	pleiomorphic adenoma gene-like 2	AW537289
1448746_at	52.92	5.12	47.84	3.24	46.86	3.77	-1.11	0.495273	-1.13	0.44605	-1.02	0.825964	nibrin	NM_013752
1426040_a_at	72.35	5.27	61.32	6.49	60.67	4.48	-1.18	0.309352	-1.19	0.270536	-1.01	0.919205	outer dense fiber of sperm tails 2	AF000968
1417520_at	17.57	3.45	18.77	3.72	16.94	2.55	1.07	0.805016	-1.04	0.84434	-1.11	0.70346	"nuclear factor, erythroid derived 2, like 3"	NM_010903
1417521_at	83.84	12.05	76.41	5.3	75.63	5.59	-1.1	0.583606	-1.11	0.59298	-1.01	0.957495	ephrin A2	NM_007909
1417522_at	26.98	11.44	38.15	18.51	50.73	21.99	1.41	0.672965	1.88	0.439312	1.33	0.368921	F-box only protein 32	NM_026346
1448747_at	78.01	13.25	68.26	9.95	80.09	15.65	-1.14	0.398093	1.03	0.963628	1.17	0.443557	F-box only protein 32	AF441120
[truncated: 2,801,242 more chars]
